# Supplementary material for: TNIK signaling imprints CD8+ T cell memory formation early after priming
Source: Nat Commun. 2020 Apr 2;11:1632. doi: 10.1038/s41467-020-15413-7 (PMC7118140; doi:10.1038/s41467-020-15413-7)
Supplement: Supplementary file 4 — Supplementary Data 1 [file 41467_2020_15413_MOESM4_ESM.xlsx]

## Sheet: Differentially expressed genes 
Supplementary Data 1 | Differnetially expressed genes between WT and KO p14 CD8+ T cells 6 days p.i. (p adj <0.05 and fold difference >=1.5)
Related to Fig. 4
D6 LCMV p14 T cells (KO vs. WT)
Gene ID	p-value	Ratio	Fold-Change	Fold-Change (Description)
Aak1	0.0170235	4.06016	4.06016	D6_KO up vs D6_WT
Abca2	0.0390844	2.00199	2.00199	D6_KO up vs D6_WT
Abca7	0.0352901	2.21203	2.21203	D6_KO up vs D6_WT
Abcb1a	0.0128112	1.69704	1.69704	D6_KO up vs D6_WT
Abtb2	0.024411	2.37459	2.37459	D6_KO up vs D6_WT
Acadsb	0.018128	0.280636	-3.56334	D6_KO down vs D6_WT
Actn1	0.00236828	2.12119	2.12119	D6_KO up vs D6_WT
Acyp1	0.0475474	0.66316	-1.50793	D6_KO down vs D6_WT
Ahcy	0.0246864	1.71461	1.71461	D6_KO up vs D6_WT
Akna	0.0121168	2.22006	2.22006	D6_KO up vs D6_WT
Ampd2	0.0183407	1.61352	1.61352	D6_KO up vs D6_WT
Ano6	0.0275453	1.68688	1.68688	D6_KO up vs D6_WT
Ap1g1	0.0398205	2.89374	2.89374	D6_KO up vs D6_WT
Ap4b1	0.00916272	1.59618	1.59618	D6_KO up vs D6_WT
Arid1a	0.0203062	1.66081	1.66081	D6_KO up vs D6_WT
Arl3	0.0331612	0.595508	-1.67924	D6_KO down vs D6_WT
Arl6ip5	0.0138307	0.662279	-1.50994	D6_KO down vs D6_WT
Armc5	0.0366347	1.86245	1.86245	D6_KO up vs D6_WT
Armc6	0.0465639	2.16576	2.16576	D6_KO up vs D6_WT
Atg2a	0.0203851	2.15812	2.15812	D6_KO up vs D6_WT
Atp2a3	0.0259759	2.03393	2.03393	D6_KO up vs D6_WT
Atp5l	0.0450765	0.629999	-1.5873	D6_KO down vs D6_WT
Atp9b	0.0233043	1.56588	1.56588	D6_KO up vs D6_WT
Atxn2l	0.0404216	2.54196	2.54196	D6_KO up vs D6_WT
Baat1	0.0441365	1.50404	1.50404	D6_KO up vs D6_WT
Banp	0.00169857	2.16054	2.16054	D6_KO up vs D6_WT
Bap1	0.0230564	1.65791	1.65791	D6_KO up vs D6_WT
Btg2	0.00335715	2.02693	2.02693	D6_KO up vs D6_WT
C030048B08Rik	0.0332489	0.618173	-1.61767	D6_KO down vs D6_WT
C2cd3	0.023154	1.98871	1.98871	D6_KO up vs D6_WT
Camta2	0.0462444	2.411	2.411	D6_KO up vs D6_WT
Card6	0.0379504	1.82968	1.82968	D6_KO up vs D6_WT
Ccdc97	0.00177003	2.10159	2.10159	D6_KO up vs D6_WT
Cdk5rap2	0.0363649	1.61817	1.61817	D6_KO up vs D6_WT
Cds2	0.0409544	1.61183	1.61183	D6_KO up vs D6_WT
Celf1	0.0402087	1.74371	1.74371	D6_KO up vs D6_WT
Cep57	0.0446071	0.662178	-1.51017	D6_KO down vs D6_WT
Cetn3	0.0350539	0.656364	-1.52354	D6_KO down vs D6_WT
Cnpy4	0.0330154	0.622295	-1.60695	D6_KO down vs D6_WT
Coa3	0.0262283	0.548563	-1.82294	D6_KO down vs D6_WT
Cox17	0.024745	0.625477	-1.59878	D6_KO down vs D6_WT
Cryl1	0.0059377	3.65762	3.65762	D6_KO up vs D6_WT
Ctnnb1	0.0248447	3.44351	3.44351	D6_KO up vs D6_WT
Cwc27	0.0337776	0.534036	-1.87253	D6_KO down vs D6_WT
Cyfip2	0.0368804	1.60492	1.60492	D6_KO up vs D6_WT
Dcaf7	0.0210905	1.92256	1.92256	D6_KO up vs D6_WT
Ddit4	0.0376805	1.86666	1.86666	D6_KO up vs D6_WT
Ddx6	0.0310077	2.09267	2.09267	D6_KO up vs D6_WT
Dennd4b	0.032665	1.89666	1.89666	D6_KO up vs D6_WT
Dnajc8	0.00377892	0.593471	-1.685	D6_KO down vs D6_WT
Dnmt1	0.0348918	1.67871	1.67871	D6_KO up vs D6_WT
Dock8	0.0164936	2.03347	2.03347	D6_KO up vs D6_WT
Dph5	0.0232755	0.614578	-1.62713	D6_KO down vs D6_WT
Dpp9	0.0431227	1.70202	1.70202	D6_KO up vs D6_WT
Dtx3l	0.0422172	1.80282	1.80282	D6_KO up vs D6_WT
Ehmt1	0.0143859	1.65885	1.65885	D6_KO up vs D6_WT
Eif2b3	0.0291705	0.648032	-1.54313	D6_KO down vs D6_WT
Eif4e3	0.0111868	1.51487	1.51487	D6_KO up vs D6_WT
Eif4ebp2	0.00601108	8.42908	8.42908	D6_KO up vs D6_WT
Eif4g1	0.0376039	1.85076	1.85076	D6_KO up vs D6_WT
Elf4	0.0420914	3.90778	3.90778	D6_KO up vs D6_WT
Elof1	0.0178478	0.61795	-1.61825	D6_KO down vs D6_WT
Eomes	0.0305463	2.1915	2.1915	D6_KO up vs D6_WT
Erdr1	0.0141589	1.99028	1.99028	D6_KO up vs D6_WT
Erdr1	0.0205622	3.12843	3.12843	D6_KO up vs D6_WT
Erh	0.0234554	0.6612	-1.5124	D6_KO down vs D6_WT
Esyt1	0.0237111	2.02577	2.02577	D6_KO up vs D6_WT
Etfa	0.0329139	0.666032	-1.50143	D6_KO down vs D6_WT
Exosc8	0.0496475	0.645297	-1.54967	D6_KO down vs D6_WT
Fkbp3	0.0463556	0.666023	-1.50145	D6_KO down vs D6_WT
Fkrp	0.0019728	2.48273	2.48273	D6_KO up vs D6_WT
Gadd45g	0.0294033	0.420665	-2.37719	D6_KO down vs D6_WT
Gas2	0.0247347	0.461621	-2.16628	D6_KO down vs D6_WT
Git2	0.046235	1.51313	1.51313	D6_KO up vs D6_WT
Glrx2	0.0386065	0.58319	-1.71471	D6_KO down vs D6_WT
Gpr146	0.0143033	1.93873	1.93873	D6_KO up vs D6_WT
Gpr68	0.00994231	2.14908	2.14908	D6_KO up vs D6_WT
Gtf3c1	0.0151486	2.76798	2.76798	D6_KO up vs D6_WT
H2-T10	0.039519	0.658326	-1.51901	D6_KO down vs D6_WT
H3f3b	0.0454716	0.56077	-1.78326	D6_KO down vs D6_WT
Haus1	0.00583864	0.565479	-1.76841	D6_KO down vs D6_WT
Hcfc2	0.0430946	0.614602	-1.62707	D6_KO down vs D6_WT
Hdac7	0.0287443	1.61147	1.61147	D6_KO up vs D6_WT
Hist1h4d	0.039417	1.54593	1.54593	D6_KO up vs D6_WT
Hrsp12	0.0275071	0.612091	-1.63374	D6_KO down vs D6_WT
Idh2	0.0498879	1.78988	1.78988	D6_KO up vs D6_WT
Idua	0.029982	1.67338	1.67338	D6_KO up vs D6_WT
Igtp	0.00567341	0.654852	-1.52706	D6_KO down vs D6_WT
Imp3	0.0060325	1.58267	1.58267	D6_KO up vs D6_WT
Inpp5d	0.0160607	1.57586	1.57586	D6_KO up vs D6_WT
Irf2bpl	0.0269644	2.56985	2.56985	D6_KO up vs D6_WT
Itgb3	0.0106758	2.2886	2.2886	D6_KO up vs D6_WT
Kansl1	0.0112308	1.92133	1.92133	D6_KO up vs D6_WT
Kcnk5	0.0172489	1.88349	1.88349	D6_KO up vs D6_WT
Kdelr1	0.018941	2.03827	2.03827	D6_KO up vs D6_WT
Kdm5d	0.000141885	1.68856	1.68856	D6_KO up vs D6_WT
Kin	0.00251812	0.570678	-1.7523	D6_KO down vs D6_WT
Klc4	0.0413112	1.88851	1.88851	D6_KO up vs D6_WT
Klhl18	0.0112679	2.75415	2.75415	D6_KO up vs D6_WT
Klhl9	0.0391633	2.65655	2.65655	D6_KO up vs D6_WT
Krtcap3	0.0385788	0.432718	-2.31097	D6_KO down vs D6_WT
Lfng	0.0120964	2.5478	2.5478	D6_KO up vs D6_WT
Llgl2	0.0298637	1.6269	1.6269	D6_KO up vs D6_WT
Lpin1	0.0184009	0.62076	-1.61093	D6_KO down vs D6_WT
Lsm7	0.0219605	0.438021	-2.283	D6_KO down vs D6_WT
Lyrm4	0.0110835	0.410099	-2.43844	D6_KO down vs D6_WT
Madd	0.0244321	1.97055	1.97055	D6_KO up vs D6_WT
Map1lc3b	0.0101177	0.607672	-1.64562	D6_KO down vs D6_WT
Map2k5	0.0152351	2.02535	2.02535	D6_KO up vs D6_WT
Mars2	0.00712725	2.02776	2.02776	D6_KO up vs D6_WT
Mast3	0.0414245	2.61855	2.61855	D6_KO up vs D6_WT
Mcart1	0.0163362	1.73011	1.73011	D6_KO up vs D6_WT
Mcm3ap	0.04097	1.85717	1.85717	D6_KO up vs D6_WT
Med23	0.0203361	2.16261	2.16261	D6_KO up vs D6_WT
Med25	0.0134677	1.60506	1.60506	D6_KO up vs D6_WT
Med28	0.0499345	0.61456	-1.62718	D6_KO down vs D6_WT
Mef2d	0.0433345	2.34613	2.34613	D6_KO up vs D6_WT
Meis3	0.00876219	0.602598	-1.65948	D6_KO down vs D6_WT
Mki67ip	0.0386462	0.634141	-1.57694	D6_KO down vs D6_WT
Mkl1	0.00313909	1.85459	1.85459	D6_KO up vs D6_WT
Mospd3	0.0422898	2.15729	2.15729	D6_KO up vs D6_WT
Mov10	0.0248916	1.79065	1.79065	D6_KO up vs D6_WT
Mpc1	0.00535755	0.572822	-1.74574	D6_KO down vs D6_WT
Mphosph6	0.0345615	0.614778	-1.6266	D6_KO down vs D6_WT
Mrpl1	0.0235207	0.526074	-1.90087	D6_KO down vs D6_WT
Mrpl2	0.00260571	0.647729	-1.54386	D6_KO down vs D6_WT
Mrps10	0.0169755	0.566377	-1.76561	D6_KO down vs D6_WT
Mrps14	0.0243084	0.583808	-1.71289	D6_KO down vs D6_WT
ND4L	0.0164074	1.78842	1.78842	D6_KO up vs D6_WT
Naa20	0.00369308	0.655039	-1.52663	D6_KO down vs D6_WT
Nbeal2	0.0132232	1.6927	1.6927	D6_KO up vs D6_WT
Ncf4	0.0299095	0.61887	-1.61585	D6_KO down vs D6_WT
Ncln	0.0307234	1.83858	1.83858	D6_KO up vs D6_WT
Ncoa2	0.0447673	2.09617	2.09617	D6_KO up vs D6_WT
Ndrg3	0.0113833	1.55445	1.55445	D6_KO up vs D6_WT
Ndufa13	0.0377563	0.660292	-1.51448	D6_KO down vs D6_WT
Ndufa8	0.0495359	0.655982	-1.52443	D6_KO down vs D6_WT
Ndufc1	0.00905901	0.478212	-2.09112	D6_KO down vs D6_WT
Nek7	0.0461013	1.52596	1.52596	D6_KO up vs D6_WT
Nfatc1	0.0139875	1.88497	1.88497	D6_KO up vs D6_WT
Nfe2l1	0.0209784	6.39534	6.39534	D6_KO up vs D6_WT
Nlrc3	0.0103802	1.90264	1.90264	D6_KO up vs D6_WT
Noa1	0.0070407	2.27944	2.27944	D6_KO up vs D6_WT
Nol6	0.0377852	2.96272	2.96272	D6_KO up vs D6_WT
Notch1	0.0139357	2.68182	2.68182	D6_KO up vs D6_WT
Nrp	0.03134	0.544942	-1.83506	D6_KO down vs D6_WT
Nudt13	0.0357654	0.557472	-1.79381	D6_KO down vs D6_WT
Nup210	0.0255777	2.22234	2.22234	D6_KO up vs D6_WT
Nup214	0.0305667	1.95766	1.95766	D6_KO up vs D6_WT
Nutf2	0.014105	0.48283	-2.07112	D6_KO down vs D6_WT
Oas3	0.0401604	1.92806	1.92806	D6_KO up vs D6_WT
Orai2	0.042721	1.63349	1.63349	D6_KO up vs D6_WT
Oxr1	0.0280428	0.626822	-1.59535	D6_KO down vs D6_WT
Pcnxl3	0.0491178	1.97418	1.97418	D6_KO up vs D6_WT
Pdcd10	0.0332312	0.590236	-1.69424	D6_KO down vs D6_WT
Pde2a	0.0480858	1.84402	1.84402	D6_KO up vs D6_WT
Pdk1	0.042817	1.60385	1.60385	D6_KO up vs D6_WT
Pfdn4	0.023475	0.487751	-2.05023	D6_KO down vs D6_WT
Phb	0.0233374	0.549433	-1.82006	D6_KO down vs D6_WT
Phpt1	0.00505613	0.615904	-1.62363	D6_KO down vs D6_WT
Phrf1	0.0167941	1.65306	1.65306	D6_KO up vs D6_WT
Pif1	0.017902	1.96575	1.96575	D6_KO up vs D6_WT
Pigk	0.0309713	0.606714	-1.64822	D6_KO down vs D6_WT
Pitpnm1	0.0227922	2.31437	2.31437	D6_KO up vs D6_WT
Plcg1	0.0174977	1.74926	1.74926	D6_KO up vs D6_WT
Plec	0.00770704	1.84093	1.84093	D6_KO up vs D6_WT
Pml	0.0376367	1.93066	1.93066	D6_KO up vs D6_WT
Polg	0.00936604	2.17618	2.17618	D6_KO up vs D6_WT
Polr2a	0.00714113	1.74107	1.74107	D6_KO up vs D6_WT
Ppp1r16a	0.011772	2.48478	2.48478	D6_KO up vs D6_WT
Prkdc	0.0325397	2.00717	2.00717	D6_KO up vs D6_WT
Prps2	0.0445503	1.6114	1.6114	D6_KO up vs D6_WT
Prrc2b	0.0196524	2.36192	2.36192	D6_KO up vs D6_WT
Psmb6	0.0173847	0.63211	-1.582	D6_KO down vs D6_WT
Psmg4	0.0167514	0.566205	-1.76614	D6_KO down vs D6_WT
Ptp4a2	0.00760602	0.571869	-1.74865	D6_KO down vs D6_WT
Pxn	0.026314	1.86704	1.86704	D6_KO up vs D6_WT
Pyroxd1	0.0131132	0.563213	-1.77553	D6_KO down vs D6_WT
Rapgef1	0.0291358	2.14406	2.14406	D6_KO up vs D6_WT
Raver1-fdx1l	0.034655	1.9464	1.9464	D6_KO up vs D6_WT
Rcl1	0.00463297	1.85623	1.85623	D6_KO up vs D6_WT
Rhbdd1	0.0188477	0.536259	-1.86477	D6_KO down vs D6_WT
Rhot2	0.0477073	1.68496	1.68496	D6_KO up vs D6_WT
Rin3	0.0269557	2.55347	2.55347	D6_KO up vs D6_WT
Rn4.5s	0.0261761	0.356645	-2.80391	D6_KO down vs D6_WT
Rn7sk	0.0127638	0.501785	-1.99289	D6_KO down vs D6_WT
Rnf185	0.0135517	1.76701	1.76701	D6_KO up vs D6_WT
Rnf31	0.00902636	1.51086	1.51086	D6_KO up vs D6_WT
Rnmtl1	0.0186021	0.533626	-1.87397	D6_KO down vs D6_WT
Rpp30	0.0229771	0.632588	-1.58081	D6_KO down vs D6_WT
Rrnad1	0.0295046	0.485462	-2.05989	D6_KO down vs D6_WT
Rrp15	0.0136334	0.590329	-1.69397	D6_KO down vs D6_WT
Rtel1	0.0143837	1.64822	1.64822	D6_KO up vs D6_WT
Samd10	0.0341526	2.54402	2.54402	D6_KO up vs D6_WT
Sbds	0.0400088	0.641024	-1.56	D6_KO down vs D6_WT
Sbno2	0.0141313	1.75092	1.75092	D6_KO up vs D6_WT
Scaf1	0.0327043	2.02684	2.02684	D6_KO up vs D6_WT
Scfd1	0.0190012	0.630403	-1.58629	D6_KO down vs D6_WT
Scnm1-ps	0.0322183	0.663085	-1.5081	D6_KO down vs D6_WT
Sec24c	0.0407993	1.50536	1.50536	D6_KO up vs D6_WT
Sepp1	0.0459664	0.546839	-1.82869	D6_KO down vs D6_WT
Sgk1	0.00988688	1.78484	1.78484	D6_KO up vs D6_WT
Sh3bp1	0.0158281	1.61182	1.61182	D6_KO up vs D6_WT
Sidt2	0.0199041	1.88783	1.88783	D6_KO up vs D6_WT
Sipa1	0.0370493	1.90163	1.90163	D6_KO up vs D6_WT
Skiv2l	0.0142722	2.30957	2.30957	D6_KO up vs D6_WT
Slc9a1	0.0413944	2.24321	2.24321	D6_KO up vs D6_WT
Smg9	0.0360254	1.57466	1.57466	D6_KO up vs D6_WT
Smyd3	0.0310249	0.567022	-1.7636	D6_KO down vs D6_WT
Snord100	0.0180172	4.60383	4.60383	D6_KO up vs D6_WT
Snord14c	0.00437014	0.192496	-5.19492	D6_KO down vs D6_WT
Snord68	0.0042304	0.296004	-3.37834	D6_KO down vs D6_WT
Snord73a	0.0421012	0.374418	-2.67081	D6_KO down vs D6_WT
Snrpa1	0.0379112	0.65961	-1.51605	D6_KO down vs D6_WT
Snx19	0.018059	1.79307	1.79307	D6_KO up vs D6_WT
Sp3	0.0429775	1.5905	1.5905	D6_KO up vs D6_WT
Spata13	0.0364967	1.82034	1.82034	D6_KO up vs D6_WT
Spcs2	0.0161655	0.559877	-1.78611	D6_KO down vs D6_WT
Spcs3	0.0143074	0.605256	-1.65219	D6_KO down vs D6_WT
Sphk2	0.0484181	1.65665	1.65665	D6_KO up vs D6_WT
Srcap	0.033532	3.9452	3.9452	D6_KO up vs D6_WT
Srebf1	0.0138574	2.08075	2.08075	D6_KO up vs D6_WT
Srp9	0.0263338	0.440216	-2.27161	D6_KO down vs D6_WT
Ssbp2	0.00520488	0.650445	-1.53741	D6_KO down vs D6_WT
Stim1	0.0449847	1.65196	1.65196	D6_KO up vs D6_WT
Stoml1	0.0298272	0.539213	-1.85456	D6_KO down vs D6_WT
Stxbp3a	0.0368544	0.566453	-1.76537	D6_KO down vs D6_WT
Sumo1	0.0278886	0.498691	-2.00525	D6_KO down vs D6_WT
Supt6h	0.00303863	2.12472	2.12472	D6_KO up vs D6_WT
Sympk	0.0171681	1.69556	1.69556	D6_KO up vs D6_WT
Syvn1	0.00400166	1.98634	1.98634	D6_KO up vs D6_WT
Taok2	0.000440779	2.87626	2.87626	D6_KO up vs D6_WT
Tbc1d25	0.0192211	2.4544	2.4544	D6_KO up vs D6_WT
Tgfbr2	0.0210459	2.43848	2.43848	D6_KO up vs D6_WT
Tgtp1	0.00609766	0.530031	-1.88668	D6_KO down vs D6_WT
Tgtp2	0.00147838	0.541443	-1.84692	D6_KO down vs D6_WT
Thada	0.0266883	1.61937	1.61937	D6_KO up vs D6_WT
Thumpd1	0.00809823	0.662736	-1.5089	D6_KO down vs D6_WT
Timm17a	0.00342067	0.437966	-2.28328	D6_KO down vs D6_WT
Timm17b	0.0238087	0.628374	-1.59141	D6_KO down vs D6_WT
Timm23	0.0361839	0.553067	-1.8081	D6_KO down vs D6_WT
Tln1	0.0308703	1.96158	1.96158	D6_KO up vs D6_WT
Tma16	0.0241551	0.59115	-1.69162	D6_KO down vs D6_WT
Tma7-ps	0.0098918	0.492381	-2.03095	D6_KO down vs D6_WT
Tmco1	0.0119055	0.587175	-1.70307	D6_KO down vs D6_WT
Tmem127	0.00138291	1.93485	1.93485	D6_KO up vs D6_WT
Tmem167	0.0079671	0.664704	-1.50443	D6_KO down vs D6_WT
Tmem184b	0.0393401	2.63132	2.63132	D6_KO up vs D6_WT
Tmem221	0.0197327	2.82386	2.82386	D6_KO up vs D6_WT
Tmem223	0.0210563	0.609244	-1.64138	D6_KO down vs D6_WT
Tmem41a	0.0268536	1.88813	1.88813	D6_KO up vs D6_WT
Tnfrsf22	0.0186784	1.75845	1.75845	D6_KO up vs D6_WT
Tob2	0.00237247	2.41128	2.41128	D6_KO up vs D6_WT
Trappc3	0.0443931	0.637526	-1.56856	D6_KO down vs D6_WT
Trav14n-1	0.027636	0.531687	-1.8808	D6_KO down vs D6_WT
Trbj1-7	0.00735323	1.7349	1.7349	D6_KO up vs D6_WT
Trim65	0.0074588	2.1461	2.1461	D6_KO up vs D6_WT
Trmt10c	0.00775155	0.624965	-1.60009	D6_KO down vs D6_WT
Trmt11	0.00890877	0.66069	-1.51357	D6_KO down vs D6_WT
TrnY	0.028045	0.525082	-1.90447	D6_KO down vs D6_WT
Trpc4ap	0.0452198	2.52219	2.52219	D6_KO up vs D6_WT
U2surp	0.0102269	0.61243	-1.63284	D6_KO down vs D6_WT
Ubash3b	0.0403994	1.90105	1.90105	D6_KO up vs D6_WT
Ube3a	0.00826229	2.70188	2.70188	D6_KO up vs D6_WT
Ube4b	0.0278749	1.8076	1.8076	D6_KO up vs D6_WT
Ubxn11	0.0318301	0.574343	-1.74112	D6_KO down vs D6_WT
Ucp2	0.0432163	2.05502	2.05502	D6_KO up vs D6_WT
Unc93b1	0.00456307	1.74485	1.74485	D6_KO up vs D6_WT
Usp19	0.00847679	2.36159	2.36159	D6_KO up vs D6_WT
Vars	0.0470041	1.57771	1.57771	D6_KO up vs D6_WT
Vezf1	5.76173e-05	2.88413	2.88413	D6_KO up vs D6_WT
Vgll4	0.0316942	1.66887	1.66887	D6_KO up vs D6_WT
Wdr18	0.00301731	0.56205	-1.7792	D6_KO down vs D6_WT
Wdr5b	0.0164128	3.29267	3.29267	D6_KO up vs D6_WT
Wiz	0.0321389	2.20147	2.20147	D6_KO up vs D6_WT
Xlr4c	0.015862	1.92652	1.92652	D6_KO up vs D6_WT
Zbtb8os	0.0225051	0.617921	-1.61833	D6_KO down vs D6_WT
Zfp335	0.0375541	1.67259	1.67259	D6_KO up vs D6_WT
Zfp51	0.0324503	0.566433	-1.76543	D6_KO down vs D6_WT
Zfp553	0.0116126	3.89736	3.89736	D6_KO up vs D6_WT
Zfp606	0.00719198	0.31291	-3.19581	D6_KO down vs D6_WT
Zfp871	0.0307503	3.64627	3.64627	D6_KO up vs D6_WT
Zfp930	0.0105324	2.19619	2.19619	D6_KO up vs D6_WT
Zfp945	0.0332606	0.461219	-2.16817	D6_KO down vs D6_WT
Zfp959	0.0284939	0.541341	-1.84727	D6_KO down vs D6_WT
Zfyve20	0.0115061	1.76649	1.76649	D6_KO up vs D6_WT
Zmiz1	0.031617	3.84095	3.84095	D6_KO up vs D6_WT
Zmpste24	0.0113678	0.661375	-1.512	D6_KO down vs D6_WT
Znrd1as	0.0208955	0.465268	-2.1493	D6_KO down vs D6_WT
Zufsp	0.00124702	0.504347	-1.98276	D6_KO down vs D6_WT
