# Supplementary material for: TNIK signaling imprints CD8+ T cell memory formation early after priming
Source: Nat Commun. 2020 Apr 2;11:1632. doi: 10.1038/s41467-020-15413-7 (PMC7118140; doi:10.1038/s41467-020-15413-7)
Supplement: Supplementary file 5 — Supplementary Data 2 [file 41467_2020_15413_MOESM5_ESM.xlsx]

## Sheet: Differentially expressed genes 
Supplementary Data 2 | Differnetially expressed genes between WT and KO p14 CD8+ T cells 80 days p.i. (p adj <0.05 and fold difference >=1.5)
Related to Fig. 5
D80 LCMV p14 T cells (KO vs. WT)
Gene ID	p-value	Ratio	Fold-Change	Fold-Change (Description)
Aagab	0.0412988	1.67008	1.67008	D80_KO up vs D80_WT
Abhd10	0.0456204	1.70298	1.70298	D80_KO up vs D80_WT
Abtb1	0.00160463	0.572114	-1.7479	D80_KO down vs D80_WT
Abtb2	0.0375779	0.428073	-2.33605	D80_KO down vs D80_WT
Acads	0.0412282	0.487004	-2.05337	D80_KO down vs D80_WT
Acp6	0.00119441	0.49929	-2.00284	D80_KO down vs D80_WT
Acsl4	0.0165456	2.64424	2.64424	D80_KO up vs D80_WT
Adipor2	0.0225124	0.211869	-4.7199	D80_KO down vs D80_WT
Adnp	0.0244588	0.582203	-1.71761	D80_KO down vs D80_WT
Adprhl2	0.0262293	0.577479	-1.73167	D80_KO down vs D80_WT
Aebp2	0.0369242	0.14003	-7.14132	D80_KO down vs D80_WT
Aen	0.0322614	1.69892	1.69892	D80_KO up vs D80_WT
Aggf1	0.0278256	0.266936	-3.74622	D80_KO down vs D80_WT
Agpat2	0.0390529	0.199582	-5.01047	D80_KO down vs D80_WT
Aim2	0.0242911	4.09702	4.09702	D80_KO up vs D80_WT
Aimp2	0.0143828	1.56302	1.56302	D80_KO up vs D80_WT
Akap8l	0.0296158	1.53146	1.53146	D80_KO up vs D80_WT
Akr1c12	0.0391755	2.98501	2.98501	D80_KO up vs D80_WT
Akr1c13	0.00443144	1.95291	1.95291	D80_KO up vs D80_WT
Aldh6a1	0.0394473	2.8926	2.8926	D80_KO up vs D80_WT
Alg2	0.0073009	3.58616	3.58616	D80_KO up vs D80_WT
Ambra1	0.0204073	0.188322	-5.31007	D80_KO down vs D80_WT
Amfr	0.0126508	0.354417	-2.82153	D80_KO down vs D80_WT
Anapc16	0.0307656	1.83021	1.83021	D80_KO up vs D80_WT
Ankrd11	0.0183085	0.413548	-2.4181	D80_KO down vs D80_WT
Ankrd46	0.00222629	0.29098	-3.43667	D80_KO down vs D80_WT
Ap2a1	0.0288079	0.351892	-2.84178	D80_KO down vs D80_WT
Ap4e1	0.0104417	0.349614	-2.8603	D80_KO down vs D80_WT
Apba3	0.0114117	0.50884	-1.96525	D80_KO down vs D80_WT
Appl2	0.000758616	0.438695	-2.27949	D80_KO down vs D80_WT
Arf3	0.00266913	14.8665	14.8665	D80_KO up vs D80_WT
Arfgef1	0.00178232	2.63942	2.63942	D80_KO up vs D80_WT
Arih2	0.00993853	2.34637	2.34637	D80_KO up vs D80_WT
Art2b	0.00384206	0.309446	-3.23158	D80_KO down vs D80_WT
Arv1	0.00214614	3.71736	3.71736	D80_KO up vs D80_WT
As3mt	0.0118922	2.82998	2.82998	D80_KO up vs D80_WT
Asap1	0.0374283	0.399506	-2.50309	D80_KO down vs D80_WT
Asb3	0.0295252	1.60941	1.60941	D80_KO up vs D80_WT
Asb6	0.0208774	0.606935	-1.64762	D80_KO down vs D80_WT
Ascc1	0.0434959	1.73561	1.73561	D80_KO up vs D80_WT
Ascc2	0.0274151	0.556832	-1.79587	D80_KO down vs D80_WT
Atf2	0.00430724	0.478279	-2.09083	D80_KO down vs D80_WT
Atp5s	0.0319196	1.81524	1.81524	D80_KO up vs D80_WT
Atp6v1b2	0.0280225	1.5121	1.5121	D80_KO up vs D80_WT
Atpaf2	0.00443672	1.856	1.856	D80_KO up vs D80_WT
Azin1	0.0137188	1.80876	1.80876	D80_KO up vs D80_WT
B4galt3	0.00653373	2.76486	2.76486	D80_KO up vs D80_WT
Baat1	0.00443382	0.471018	-2.12306	D80_KO down vs D80_WT
Bad	0.0335844	1.57153	1.57153	D80_KO up vs D80_WT
Banp	0.00474471	0.498016	-2.00797	D80_KO down vs D80_WT
Batf	0.00669539	1.67395	1.67395	D80_KO up vs D80_WT
Bcat2	0.0288542	0.60086	-1.66428	D80_KO down vs D80_WT
Bcl11b	0.00573858	0.642254	-1.55702	D80_KO down vs D80_WT
Bclaf1	0.0013798	1.65995	1.65995	D80_KO up vs D80_WT
Bfar	0.0337868	1.84614	1.84614	D80_KO up vs D80_WT
Bms1	0.0387355	0.610547	-1.63787	D80_KO down vs D80_WT
Brd7	0.048024	2.24206	2.24206	D80_KO up vs D80_WT
Bri3bp	0.0124713	2.11561	2.11561	D80_KO up vs D80_WT
Brk1	0.0222583	0.635813	-1.57279	D80_KO down vs D80_WT
Brms1	0.0225047	1.64636	1.64636	D80_KO up vs D80_WT
Btg1	0.0436386	0.199449	-5.01382	D80_KO down vs D80_WT
Btg2	0.000573353	0.347238	-2.87987	D80_KO down vs D80_WT
Bzw2	0.00463631	1.94078	1.94078	D80_KO up vs D80_WT
C1galt1c1	0.0126765	1.7214	1.7214	D80_KO up vs D80_WT
C230081A13Rik	0.0314794	0.370164	-2.70151	D80_KO down vs D80_WT
Calcoco1	0.0468834	0.488922	-2.04532	D80_KO down vs D80_WT
Camk2g	0.0446768	2.2521	2.2521	D80_KO up vs D80_WT
Capn1	0.0370606	0.466171	-2.14514	D80_KO down vs D80_WT
Cast	0.0080312	1.61691	1.61691	D80_KO up vs D80_WT
Cbx5	0.0308018	3.23848	3.23848	D80_KO up vs D80_WT
Ccdc134	0.0238129	0.135195	-7.39674	D80_KO down vs D80_WT
Ccdc22	0.00773618	0.426857	-2.3427	D80_KO down vs D80_WT
Ccdc32	0.0284845	0.452484	-2.21002	D80_KO down vs D80_WT
Ccdc34	0.0320896	2.50341	2.50341	D80_KO up vs D80_WT
Ccdc47	0.00172238	2.15843	2.15843	D80_KO up vs D80_WT
Ccdc86	0.00294078	1.69072	1.69072	D80_KO up vs D80_WT
Ccdc88b	0.0384574	0.193302	-5.17325	D80_KO down vs D80_WT
Ccdc94	0.0339973	1.88428	1.88428	D80_KO up vs D80_WT
Cct8	0.00772985	1.50159	1.50159	D80_KO up vs D80_WT
Cd55	0.0173185	0.522733	-1.91302	D80_KO down vs D80_WT
Cd74	0.018727	0.257657	-3.88113	D80_KO down vs D80_WT
Cdc40	0.00987099	1.86111	1.86111	D80_KO up vs D80_WT
Cdca7	0.0461681	3.42313	3.42313	D80_KO up vs D80_WT
Cdk5	0.0121428	2.00578	2.00578	D80_KO up vs D80_WT
Cdk5rap1	0.0257946	4.31467	4.31467	D80_KO up vs D80_WT
Cdk5rap2	0.0293332	0.572654	-1.74626	D80_KO down vs D80_WT
Cdk6	0.037562	0.188252	-5.31202	D80_KO down vs D80_WT
Cdv3	0.0351415	1.92986	1.92986	D80_KO up vs D80_WT
Cebpz	0.0369855	0.663308	-1.5076	D80_KO down vs D80_WT
Cenpo	0.0486864	1.72434	1.72434	D80_KO up vs D80_WT
Cep57	0.00123578	2.62157	2.62157	D80_KO up vs D80_WT
Chchd6	0.032756	2.70739	2.70739	D80_KO up vs D80_WT
Chchd7	0.0222016	1.63365	1.63365	D80_KO up vs D80_WT
Chd1l	0.0100742	1.77957	1.77957	D80_KO up vs D80_WT
Chm	0.000457153	2.32641	2.32641	D80_KO up vs D80_WT
Chordc1	0.043141	1.50518	1.50518	D80_KO up vs D80_WT
Chpf2	0.0263648	0.373628	-2.67646	D80_KO down vs D80_WT
Ciapin1	0.000772155	1.59178	1.59178	D80_KO up vs D80_WT
Cib1	0.0327919	1.67357	1.67357	D80_KO up vs D80_WT
Ciz1	0.0032978	0.610416	-1.63823	D80_KO down vs D80_WT
Clint1	0.048221	0.552869	-1.80875	D80_KO down vs D80_WT
Clk3	0.0123591	1.6591	1.6591	D80_KO up vs D80_WT
Cln5	0.0307633	0.603174	-1.6579	D80_KO down vs D80_WT
Clp1	0.00100194	1.61784	1.61784	D80_KO up vs D80_WT
Cluap1	0.0448354	2.16814	2.16814	D80_KO up vs D80_WT
Cmpk1	0.032196	1.83503	1.83503	D80_KO up vs D80_WT
Cnot10	0.00264996	2.21208	2.21208	D80_KO up vs D80_WT
Cnot4	0.0491888	1.56039	1.56039	D80_KO up vs D80_WT
Cnpy4	0.0424009	1.62573	1.62573	D80_KO up vs D80_WT
Cog1	0.0050047	0.575692	-1.73704	D80_KO down vs D80_WT
Commd2	0.0188746	2.41337	2.41337	D80_KO up vs D80_WT
Cops2	0.0498472	1.7105	1.7105	D80_KO up vs D80_WT
Cops8	0.0385129	0.666594	-1.50016	D80_KO down vs D80_WT
Coq7	0.00387709	2.22661	2.22661	D80_KO up vs D80_WT
Cox18	0.00407398	1.74007	1.74007	D80_KO up vs D80_WT
Cox7b	0.0312414	1.69958	1.69958	D80_KO up vs D80_WT
Cpsf3l	0.0049087	1.55458	1.55458	D80_KO up vs D80_WT
Cr1l	0.0159922	1.5783	1.5783	D80_KO up vs D80_WT
Cradd	0.0117782	2.05892	2.05892	D80_KO up vs D80_WT
Csrnp1	0.0176896	0.481202	-2.07813	D80_KO down vs D80_WT
Ctdnep1	0.00293212	0.243161	-4.1125	D80_KO down vs D80_WT
Ctsz	0.0491028	0.662425	-1.5096	D80_KO down vs D80_WT
Cwf19l2	0.0252759	0.452348	-2.21069	D80_KO down vs D80_WT
Cx3cr1	0.0190497	2.3121	2.3121	D80_KO up vs D80_WT
Cyp20a1	0.0174828	2.04253	2.04253	D80_KO up vs D80_WT
D11Wsu47e	0.0161603	0.365873	-2.73319	D80_KO down vs D80_WT
D17Wsu104e	0.0124065	1.69278	1.69278	D80_KO up vs D80_WT
D2Ertd750e	0.0256207	5.93419	5.93419	D80_KO up vs D80_WT
Daf2	0.0313098	0.495927	-2.01643	D80_KO down vs D80_WT
Dapl1	0.0224642	2.59705	2.59705	D80_KO up vs D80_WT
Dcaf17	0.0299144	1.605	1.605	D80_KO up vs D80_WT
Dcaf8	0.0129819	0.63868	-1.56573	D80_KO down vs D80_WT
Dctn1	0.0317451	0.545462	-1.83331	D80_KO down vs D80_WT
Ddx1	0.000137227	1.88501	1.88501	D80_KO up vs D80_WT
Ddx10	0.00530033	1.5714	1.5714	D80_KO up vs D80_WT
Ddx50	0.0193744	1.93471	1.93471	D80_KO up vs D80_WT
Derl1	0.00880114	1.55036	1.55036	D80_KO up vs D80_WT
Dhx57	0.0347719	0.565677	-1.76779	D80_KO down vs D80_WT
Dhx9	0.0395246	2.16108	2.16108	D80_KO up vs D80_WT
Dimt1	0.00165733	3.14922	3.14922	D80_KO up vs D80_WT
Dnajb11	0.00437144	1.71696	1.71696	D80_KO up vs D80_WT
Dnajc10	0.0122654	0.534099	-1.87231	D80_KO down vs D80_WT
Dnajc19	0.0137526	1.74384	1.74384	D80_KO up vs D80_WT
Dnajc30	0.0482809	1.5723	1.5723	D80_KO up vs D80_WT
Dr1	0.0296784	1.5398	1.5398	D80_KO up vs D80_WT
Dtnb	0.0263615	0.26413	-3.78601	D80_KO down vs D80_WT
Dync1h1	0.0266043	0.550231	-1.81742	D80_KO down vs D80_WT
Dync1i2	0.0160967	1.61009	1.61009	D80_KO up vs D80_WT
Dynlt1c	0.00971594	2.40578	2.40578	D80_KO up vs D80_WT
E2f4	0.024496	0.568986	-1.75751	D80_KO down vs D80_WT
Ebp	0.000639253	1.60044	1.60044	D80_KO up vs D80_WT
Efemp2	0.0331235	3.45398	3.45398	D80_KO up vs D80_WT
Eif1ad	0.0266842	1.53249	1.53249	D80_KO up vs D80_WT
Eif2b1	0.00110865	1.65343	1.65343	D80_KO up vs D80_WT
Eif2c3	0.000934157	3.70384	3.70384	D80_KO up vs D80_WT
Eif3b	0.00131839	0.28409	-3.52001	D80_KO down vs D80_WT
Eif3l	0.0107333	1.53866	1.53866	D80_KO up vs D80_WT
Eif4g3	0.0342257	0.390588	-2.56024	D80_KO down vs D80_WT
Elavl1	0.0185493	0.185687	-5.38541	D80_KO down vs D80_WT
Elf4	0.0274125	0.188129	-5.3155	D80_KO down vs D80_WT
Elp6	0.00564844	0.38696	-2.58425	D80_KO down vs D80_WT
Emg1	0.0304147	1.62	1.62	D80_KO up vs D80_WT
Eml4	0.0460149	0.379489	-2.63512	D80_KO down vs D80_WT
Endog	0.020505	0.381634	-2.62031	D80_KO down vs D80_WT
Endov	0.011094	0.323405	-3.0921	D80_KO down vs D80_WT
Ep300	0.0295663	0.365166	-2.73848	D80_KO down vs D80_WT
Epc1	0.00190748	3.04278	3.04278	D80_KO up vs D80_WT
Esf1	0.0333896	2.14384	2.14384	D80_KO up vs D80_WT
Espn	0.041528	0.139165	-7.18571	D80_KO down vs D80_WT
Etfb	0.00354724	1.60619	1.60619	D80_KO up vs D80_WT
Exosc2	0.00290227	1.76247	1.76247	D80_KO up vs D80_WT
Exosc7	0.0472913	1.74964	1.74964	D80_KO up vs D80_WT
Faim	0.0378047	0.561057	-1.78235	D80_KO down vs D80_WT
Fancg	0.00526609	2.23354	2.23354	D80_KO up vs D80_WT
Fastkd5	0.0374412	0.479978	-2.08343	D80_KO down vs D80_WT
Fbxl12	0.0330857	0.387425	-2.58114	D80_KO down vs D80_WT
Fbxo22	0.00229099	1.88064	1.88064	D80_KO up vs D80_WT
Fbxo31	0.00138559	0.0785661	-12.7281	D80_KO down vs D80_WT
Fbxo38	0.00264576	1.70372	1.70372	D80_KO up vs D80_WT
Fcf1	0.0227744	1.64064	1.64064	D80_KO up vs D80_WT
Fcho1	0.0386992	0.547777	-1.82556	D80_KO down vs D80_WT
Foxj3	0.00746765	8.21406	8.21406	D80_KO up vs D80_WT
Fubp1	0.04542	1.86168	1.86168	D80_KO up vs D80_WT
Fuca2	0.0445715	0.451433	-2.21517	D80_KO down vs D80_WT
Furin	0.0117765	0.336708	-2.96993	D80_KO down vs D80_WT
G2e3	0.0380796	0.399657	-2.50214	D80_KO down vs D80_WT
Gale	0.00188164	3.0827	3.0827	D80_KO up vs D80_WT
Galnt2	0.0058572	0.532929	-1.87642	D80_KO down vs D80_WT
Galnt7	0.0211991	1.70881	1.70881	D80_KO up vs D80_WT
Gba2	0.036487	0.441296	-2.26605	D80_KO down vs D80_WT
Gbp7	0.000907779	1.862	1.862	D80_KO up vs D80_WT
Ggcx	0.0090131	5.907	5.907	D80_KO up vs D80_WT
Ggt1	0.0321516	1.98641	1.98641	D80_KO up vs D80_WT
Gins4	0.0113841	1.50935	1.50935	D80_KO up vs D80_WT
Glud1	0.0149206	0.168804	-5.92401	D80_KO down vs D80_WT
Gmcl1	0.0465058	0.166055	-6.02211	D80_KO down vs D80_WT
Gmeb2	0.0220976	0.315268	-3.17191	D80_KO down vs D80_WT
Gmppb	0.0339128	0.309327	-3.23282	D80_KO down vs D80_WT
Gna15	0.00591352	0.517392	-1.93277	D80_KO down vs D80_WT
Gnas	0.0398001	0.664787	-1.50424	D80_KO down vs D80_WT
Gnl2	0.00304073	1.64577	1.64577	D80_KO up vs D80_WT
Golga7	0.0444761	1.66236	1.66236	D80_KO up vs D80_WT
Gpd2	0.0283403	2.13036	2.13036	D80_KO up vs D80_WT
Gpn1	0.00965318	1.58423	1.58423	D80_KO up vs D80_WT
Gramd4	0.0412975	2.33806	2.33806	D80_KO up vs D80_WT
Gspt1	0.03184	0.35774	-2.79532	D80_KO down vs D80_WT
Gss	8.11258e-05	2.04479	2.04479	D80_KO up vs D80_WT
Gtdc1	0.013819	3.45968	3.45968	D80_KO up vs D80_WT
Gtf2h1	0.0229994	2.13539	2.13539	D80_KO up vs D80_WT
Gtf3c6	0.0151687	1.5344	1.5344	D80_KO up vs D80_WT
Gtpbp2	0.0157868	2.13776	2.13776	D80_KO up vs D80_WT
Gtpbp5	0.0106137	2.06053	2.06053	D80_KO up vs D80_WT
Gzma	0.0266049	6.12555	6.12555	D80_KO up vs D80_WT
H2-T10	0.00358332	2.1797	2.1797	D80_KO up vs D80_WT
H2-T22	0.00679074	1.55448	1.55448	D80_KO up vs D80_WT
Hcfc2	0.00107741	3.17235	3.17235	D80_KO up vs D80_WT
Hdac4	0.0377771	0.307533	-3.25168	D80_KO down vs D80_WT
Hdac7	0.0164107	0.550008	-1.81815	D80_KO down vs D80_WT
Hdac8	0.0222388	2.24864	2.24864	D80_KO up vs D80_WT
Heatr7a	0.00607131	0.346906	-2.88263	D80_KO down vs D80_WT
Helb	0.00215049	0.284155	-3.51921	D80_KO down vs D80_WT
Hmbox1	0.00624894	0.275037	-3.63587	D80_KO down vs D80_WT
Hnrnpab	0.0193933	0.423046	-2.36381	D80_KO down vs D80_WT
Hnrnpu	0.0385318	0.333943	-2.99452	D80_KO down vs D80_WT
Hnrnpul1	0.00296609	0.253256	-3.94857	D80_KO down vs D80_WT
Hps1	0.0489078	1.65282	1.65282	D80_KO up vs D80_WT
Hrsp12	0.0210526	1.77531	1.77531	D80_KO up vs D80_WT
Hsdl2	0.00998741	1.64927	1.64927	D80_KO up vs D80_WT
Hspbap1	0.0214971	0.438736	-2.27928	D80_KO down vs D80_WT
Hsph1	0.00189338	1.95668	1.95668	D80_KO up vs D80_WT
Iah1	0.0263716	2.192	2.192	D80_KO up vs D80_WT
Iars	0.045113	1.50912	1.50912	D80_KO up vs D80_WT
Ibtk	0.0110452	0.281248	-3.55558	D80_KO down vs D80_WT
Icmt	0.0167188	0.197769	-5.0564	D80_KO down vs D80_WT
Ids	0.00271072	0.164495	-6.07919	D80_KO down vs D80_WT
Idua	0.0400137	0.592883	-1.68667	D80_KO down vs D80_WT
Ifi204	0.000368855	2.80829	2.80829	D80_KO up vs D80_WT
Ifrd2	0.006225	2.12629	2.12629	D80_KO up vs D80_WT
Ighmbp2	0.00462283	0.52891	-1.89068	D80_KO down vs D80_WT
Impdh1	0.00508392	0.610528	-1.63793	D80_KO down vs D80_WT
Inpp5e	0.00475394	0.329855	-3.03163	D80_KO down vs D80_WT
Ints1	0.00212857	0.407052	-2.45669	D80_KO down vs D80_WT
Ints8	0.0188308	0.337181	-2.96577	D80_KO down vs D80_WT
Ippk	0.00483431	3.74487	3.74487	D80_KO up vs D80_WT
Irak2	0.0342844	0.515413	-1.94019	D80_KO down vs D80_WT
Isca2	0.0408607	1.73215	1.73215	D80_KO up vs D80_WT
Isg20l2	0.03903	0.217579	-4.59604	D80_KO down vs D80_WT
Itch	0.00331491	6.37476	6.37476	D80_KO up vs D80_WT
Itpr1	0.0370919	0.471257	-2.12199	D80_KO down vs D80_WT
Itpr3	0.0209269	0.424598	-2.35517	D80_KO down vs D80_WT
Ivns1abp	0.0292705	1.83618	1.83618	D80_KO up vs D80_WT
Jmjd7	0.000489718	0.438599	-2.27999	D80_KO down vs D80_WT
Kctd18	0.0479429	0.106178	-9.41819	D80_KO down vs D80_WT
Kdm3a	0.00169617	2.15503	2.15503	D80_KO up vs D80_WT
Kdsr	0.0155015	0.255534	-3.91338	D80_KO down vs D80_WT
Klf3	0.0100504	0.150177	-6.65881	D80_KO down vs D80_WT
Klhl36	0.0323244	0.18072	-5.53343	D80_KO down vs D80_WT
Kras	0.00835532	0.206504	-4.84253	D80_KO down vs D80_WT
Lamp1	0.0064693	0.239515	-4.17511	D80_KO down vs D80_WT
Lasp1	0.0188391	0.452271	-2.21106	D80_KO down vs D80_WT
Lclat1	0.04799	0.00314341	-318.126	D80_KO down vs D80_WT
Lcor	0.022754	10.2214	10.2214	D80_KO up vs D80_WT
Leprot	0.0275738	1.88644	1.88644	D80_KO up vs D80_WT
Lias	0.0343906	0.569473	-1.75601	D80_KO down vs D80_WT
Lig1	0.0273078	2.99119	2.99119	D80_KO up vs D80_WT
Lmf1	0.045756	0.488188	-2.04839	D80_KO down vs D80_WT
Lrif1	0.0248735	1.87506	1.87506	D80_KO up vs D80_WT
Lrrc42	0.00146192	0.321106	-3.11424	D80_KO down vs D80_WT
Lrrc61	0.00270355	0.265383	-3.76813	D80_KO down vs D80_WT
Lsm12	0.0331229	0.612658	-1.63223	D80_KO down vs D80_WT
Lsm14a	0.00776862	0.30953	-3.23071	D80_KO down vs D80_WT
Luc7l	0.00699608	1.54536	1.54536	D80_KO up vs D80_WT
Lypla2	0.0392089	0.648202	-1.54273	D80_KO down vs D80_WT
Man2b1	0.0216445	0.613179	-1.63085	D80_KO down vs D80_WT
Map1lc3a	0.0255026	0.182778	-5.47112	D80_KO down vs D80_WT
Map3k14	0.0395394	0.582635	-1.71634	D80_KO down vs D80_WT
Mapk14	0.00428471	0.54945	-1.82	D80_KO down vs D80_WT
Mbd3	0.0153516	0.310519	-3.22041	D80_KO down vs D80_WT
Mboat1	0.020195	0.515104	-1.94136	D80_KO down vs D80_WT
Mbp	0.018499	0.427725	-2.33795	D80_KO down vs D80_WT
Mcfd2	0.00864567	2.60106	2.60106	D80_KO up vs D80_WT
Mcmbp	0.0248902	4.80411	4.80411	D80_KO up vs D80_WT
Mecr	0.00894079	2.28824	2.28824	D80_KO up vs D80_WT
Med12	0.0259669	0.666568	-1.50022	D80_KO down vs D80_WT
Med14	0.0155326	0.141637	-7.06028	D80_KO down vs D80_WT
Med25	0.00262278	0.487017	-2.05332	D80_KO down vs D80_WT
Mettl21a	0.0496686	0.481614	-2.07635	D80_KO down vs D80_WT
Mettl21d	0.0275623	1.82993	1.82993	D80_KO up vs D80_WT
Mfn2	0.0483773	0.522593	-1.91353	D80_KO down vs D80_WT
Mios	0.0114789	0.60132	-1.66301	D80_KO down vs D80_WT
Mipep	0.0381116	0.316632	-3.15824	D80_KO down vs D80_WT
Mis12	0.0203225	1.88779	1.88779	D80_KO up vs D80_WT
Mis18a	0.0128856	2.5469	2.5469	D80_KO up vs D80_WT
Mlxip	0.00630254	0.236455	-4.22913	D80_KO down vs D80_WT
Mndal	0.00129067	1.78066	1.78066	D80_KO up vs D80_WT
Mogs	0.0357088	2.26088	2.26088	D80_KO up vs D80_WT
Morf4l1	0.031599	1.63827	1.63827	D80_KO up vs D80_WT
Mospd1	0.0132744	1.70197	1.70197	D80_KO up vs D80_WT
Mov10	0.0340365	0.554581	-1.80316	D80_KO down vs D80_WT
Mpi	0.0207459	3.39469	3.39469	D80_KO up vs D80_WT
Mpv17	0.0106063	2.0644	2.0644	D80_KO up vs D80_WT
Mrpl40	0.0461037	2.75179	2.75179	D80_KO up vs D80_WT
Mrpl43	0.0473459	2.19263	2.19263	D80_KO up vs D80_WT
Mrpl49	0.00864339	3.0935	3.0935	D80_KO up vs D80_WT
Mrpl51	0.0455879	1.64816	1.64816	D80_KO up vs D80_WT
Mrps22	0.0431087	2.14846	2.14846	D80_KO up vs D80_WT
Msh2	0.00823016	1.57592	1.57592	D80_KO up vs D80_WT
Mterfd2	0.00418744	3.11948	3.11948	D80_KO up vs D80_WT
Mtf2	0.000851263	2.23204	2.23204	D80_KO up vs D80_WT
Mxd1	0.00775583	1.82238	1.82238	D80_KO up vs D80_WT
Mycbp	0.0467678	2.51196	2.51196	D80_KO up vs D80_WT
Mylpf	0.0388765	2.63604	2.63604	D80_KO up vs D80_WT
Myst2	0.000498817	0.539767	-1.85265	D80_KO down vs D80_WT
Naa50	0.0174038	1.57368	1.57368	D80_KO up vs D80_WT
Nae1	0.0029216	1.93974	1.93974	D80_KO up vs D80_WT
Naga	0.0367769	1.90848	1.90848	D80_KO up vs D80_WT
Nagk	0.039599	0.498953	-2.0042	D80_KO down vs D80_WT
Narf	0.00304124	2.56632	2.56632	D80_KO up vs D80_WT
Nat6	0.00612327	0.434344	-2.30232	D80_KO down vs D80_WT
Nbr1	0.0306607	0.582756	-1.71598	D80_KO down vs D80_WT
Nde1	0.00396498	1.54129	1.54129	D80_KO up vs D80_WT
Ndrg3	0.00333648	0.538919	-1.85557	D80_KO down vs D80_WT
Ndufaf4	0.0309598	1.79849	1.79849	D80_KO up vs D80_WT
Nfkb2	0.0158825	0.407473	-2.45415	D80_KO down vs D80_WT
Nfs1	0.0203161	1.64427	1.64427	D80_KO up vs D80_WT
Nip7	0.0316067	1.92182	1.92182	D80_KO up vs D80_WT
Nipal3	0.00160965	0.370858	-2.69645	D80_KO down vs D80_WT
Nit1	0.0181526	0.495087	-2.01985	D80_KO down vs D80_WT
Nit2	0.0198716	1.88095	1.88095	D80_KO up vs D80_WT
Nme3	0.0417566	1.60463	1.60463	D80_KO up vs D80_WT
Noa1	0.0253198	0.507008	-1.97236	D80_KO down vs D80_WT
Nol9	0.0499759	0.125595	-7.96211	D80_KO down vs D80_WT
Nop16	0.0194413	1.51051	1.51051	D80_KO up vs D80_WT
Npepl1	0.0265359	0.365537	-2.7357	D80_KO down vs D80_WT
Nprl2	0.022026	2.01333	2.01333	D80_KO up vs D80_WT
Nr4a1	0.0106596	0.536214	-1.86493	D80_KO down vs D80_WT
Nras	0.00530244	2.00302	2.00302	D80_KO up vs D80_WT
Nrm	0.0226267	0.606334	-1.64926	D80_KO down vs D80_WT
Nt5dc1	0.0284761	0.32402	-3.08623	D80_KO down vs D80_WT
Nup205	0.0290395	3.37385	3.37385	D80_KO up vs D80_WT
Nup214	0.0325413	0.484762	-2.06287	D80_KO down vs D80_WT
Nup35	0.0241835	1.61561	1.61561	D80_KO up vs D80_WT
Nup98	0.0204498	0.431694	-2.31646	D80_KO down vs D80_WT
Oas3	0.0185541	0.417773	-2.39365	D80_KO down vs D80_WT
Opa3	0.023558	0.334598	-2.98866	D80_KO down vs D80_WT
Orai2	0.00800571	0.45055	-2.21951	D80_KO down vs D80_WT
Orc3	0.00921983	1.74044	1.74044	D80_KO up vs D80_WT
Ormdl3	0.0480908	2.11303	2.11303	D80_KO up vs D80_WT
Otud5	0.0340538	0.543253	-1.84076	D80_KO down vs D80_WT
Pak6	0.0318786	0.0391615	-25.5353	D80_KO down vs D80_WT
Paqr7	0.0170995	0.51688	-1.93469	D80_KO down vs D80_WT
Parp1	0.0324598	1.62627	1.62627	D80_KO up vs D80_WT
Pcif1	0.00117269	0.612325	-1.63312	D80_KO down vs D80_WT
Pck2	0.0364276	0.0481116	-20.785	D80_KO down vs D80_WT
Pde4b	0.00121195	0.483013	-2.07034	D80_KO down vs D80_WT
Pdlim7	0.036957	2.0447	2.0447	D80_KO up vs D80_WT
Pdzd11	0.0163423	0.512254	-1.95216	D80_KO down vs D80_WT
Pear1	0.046861	0.526015	-1.90109	D80_KO down vs D80_WT
Pelp1	0.0210519	0.413884	-2.41613	D80_KO down vs D80_WT
Pex12	0.0249982	3.76621	3.76621	D80_KO up vs D80_WT
Pex7	0.0197616	2.54527	2.54527	D80_KO up vs D80_WT
Pgm2	0.00269018	0.556248	-1.79776	D80_KO down vs D80_WT
Phb2	0.0148151	1.51055	1.51055	D80_KO up vs D80_WT
Phf1	0.0379679	0.557427	-1.79396	D80_KO down vs D80_WT
Phf20	0.0399274	0.610437	-1.63817	D80_KO down vs D80_WT
Pigh	0.00400788	2.06101	2.06101	D80_KO up vs D80_WT
Pigq	0.0132084	0.4327	-2.31107	D80_KO down vs D80_WT
Pigt	0.0161249	0.654346	-1.52824	D80_KO down vs D80_WT
Pigv	0.0369327	0.531709	-1.88073	D80_KO down vs D80_WT
Pik3c3	0.0458899	1.8414	1.8414	D80_KO up vs D80_WT
Pip5k1c	0.0219845	0.487974	-2.04929	D80_KO down vs D80_WT
Pisd	0.0429684	1.86007	1.86007	D80_KO up vs D80_WT
Pitpnm1	0.0250112	0.407113	-2.45632	D80_KO down vs D80_WT
Pkp4	0.0291275	1.82426	1.82426	D80_KO up vs D80_WT
Plcl2	0.0320352	0.525166	-1.90416	D80_KO down vs D80_WT
Plec	0.0014089	0.397855	-2.51348	D80_KO down vs D80_WT
Plin2	0.00770224	2.8289	2.8289	D80_KO up vs D80_WT
Plp2	0.0284649	1.67672	1.67672	D80_KO up vs D80_WT
Plscr3	0.0212096	0.435751	-2.29489	D80_KO down vs D80_WT
Pml	0.0375728	0.486275	-2.05645	D80_KO down vs D80_WT
Pms2	0.0293555	0.429061	-2.33067	D80_KO down vs D80_WT
Pnp	0.0263132	1.53161	1.53161	D80_KO up vs D80_WT
Pnpla7	0.0210661	1.60605	1.60605	D80_KO up vs D80_WT
Pnrc1	0.0231642	0.42495	-2.35322	D80_KO down vs D80_WT
Pold4	0.0486593	0.637707	-1.56812	D80_KO down vs D80_WT
Pole2	0.00593247	5.24543	5.24543	D80_KO up vs D80_WT
Poli	0.00985891	1.89596	1.89596	D80_KO up vs D80_WT
Polm	0.020085	0.306269	-3.26511	D80_KO down vs D80_WT
Polr3a	0.0128425	0.334802	-2.98684	D80_KO down vs D80_WT
Pop4	0.0198296	0.502202	-1.99123	D80_KO down vs D80_WT
Pot1b	0.0114331	8.19918	8.19918	D80_KO up vs D80_WT
Ppid	0.0350425	1.72819	1.72819	D80_KO up vs D80_WT
Ppm1d	0.0425756	0.062722	-15.9434	D80_KO down vs D80_WT
Ppp1r16a	0.000172399	0.118331	-8.45084	D80_KO down vs D80_WT
Ppp1r9b	0.00951983	0.405791	-2.46432	D80_KO down vs D80_WT
Ppp2r1b	0.00450763	1.81382	1.81382	D80_KO up vs D80_WT
Ppp2r5c	0.0410382	1.50945	1.50945	D80_KO up vs D80_WT
Ppp6c	0.0330737	0.487872	-2.04972	D80_KO down vs D80_WT
Pramef8	0.0374095	1.92387	1.92387	D80_KO up vs D80_WT
Prdx3	0.0150467	1.52502	1.52502	D80_KO up vs D80_WT
Prdx4	0.0118931	0.347645	-2.8765	D80_KO down vs D80_WT
Prex1	0.00250975	0.241226	-4.14548	D80_KO down vs D80_WT
Prmt2	0.0499804	2.27627	2.27627	D80_KO up vs D80_WT
Prpf40a	0.000453555	1.62507	1.62507	D80_KO up vs D80_WT
Prpf8	0.0429622	0.593447	-1.68507	D80_KO down vs D80_WT
Prpsap2	0.0245167	0.549214	-1.82078	D80_KO down vs D80_WT
Pten	0.0401017	0.119298	-8.38235	D80_KO down vs D80_WT
Ptp4a3	0.00872444	0.590376	-1.69384	D80_KO down vs D80_WT
Ptrh2	0.00212908	2.12224	2.12224	D80_KO up vs D80_WT
Pus10	0.0453718	2.42343	2.42343	D80_KO up vs D80_WT
Pusl1	0.0004849	2.54175	2.54175	D80_KO up vs D80_WT
Pwp1	0.00516178	2.06144	2.06144	D80_KO up vs D80_WT
Pxn	0.0239616	0.496646	-2.01351	D80_KO down vs D80_WT
R3hdm1	0.0431835	0.508987	-1.96469	D80_KO down vs D80_WT
Rab11b	0.00507716	0.597653	-1.67321	D80_KO down vs D80_WT
Ranbp1	0.0491997	1.61865	1.61865	D80_KO up vs D80_WT
Rapgef1	0.000342333	0.138357	-7.22769	D80_KO down vs D80_WT
Rbbp8	0.0413237	1.93793	1.93793	D80_KO up vs D80_WT
Rbm12	0.0335311	2.0293	2.0293	D80_KO up vs D80_WT
Rbm12b1	0.0023494	2.52291	2.52291	D80_KO up vs D80_WT
Rbm12b2	0.0223879	2.60578	2.60578	D80_KO up vs D80_WT
Rbm28	0.0352864	1.5702	1.5702	D80_KO up vs D80_WT
Rbm4	0.0216436	1.76145	1.76145	D80_KO up vs D80_WT
Rbm4b	0.016296	2.18446	2.18446	D80_KO up vs D80_WT
Rfc1	0.00755138	0.477188	-2.09561	D80_KO down vs D80_WT
Rfc3	0.0498633	0.0629269	-15.8915	D80_KO down vs D80_WT
Rft1	0.000697349	0.127826	-7.82312	D80_KO down vs D80_WT
Rgs10	0.0323722	1.80667	1.80667	D80_KO up vs D80_WT
Rgs14	0.0113416	1.68106	1.68106	D80_KO up vs D80_WT
Rhbdd1	0.0375476	0.562787	-1.77687	D80_KO down vs D80_WT
Rinl	0.0168256	0.512355	-1.95177	D80_KO down vs D80_WT
Rnf13	0.0198407	1.84157	1.84157	D80_KO up vs D80_WT
Rnf138	0.0314406	0.572622	-1.74635	D80_KO down vs D80_WT
Rnf185	0.00425965	0.45333	-2.2059	D80_KO down vs D80_WT
Rnf187	0.00583181	0.0720534	-13.8786	D80_KO down vs D80_WT
Rnf216	0.00775706	0.157556	-6.34693	D80_KO down vs D80_WT
Rnf26	0.0130654	0.129448	-7.72511	D80_KO down vs D80_WT
Rnf31	0.00412117	0.589284	-1.69697	D80_KO down vs D80_WT
Rnf44	0.032136	0.569615	-1.75557	D80_KO down vs D80_WT
Rnmtl1	0.0222314	1.93404	1.93404	D80_KO up vs D80_WT
Rnpep	0.0408143	0.396524	-2.52192	D80_KO down vs D80_WT
Rora	0.0251908	0.38286	-2.61192	D80_KO down vs D80_WT
Rpl7l1	0.0100359	1.60927	1.60927	D80_KO up vs D80_WT
Rragb	0.00620034	9.01642	9.01642	D80_KO up vs D80_WT
Rras2	0.00250237	0.149069	-6.70831	D80_KO down vs D80_WT
Rrbp1	0.013174	1.80494	1.80494	D80_KO up vs D80_WT
Rrn3	0.043052	1.92488	1.92488	D80_KO up vs D80_WT
Rrp15	0.0409268	1.55476	1.55476	D80_KO up vs D80_WT
Rtp4	0.04488	1.81349	1.81349	D80_KO up vs D80_WT
Scaf1	0.0163621	0.400314	-2.49804	D80_KO down vs D80_WT
Scaf4	0.0303644	0.263763	-3.79128	D80_KO down vs D80_WT
Sdad1	0.0111893	2.8016	2.8016	D80_KO up vs D80_WT
Sdccag8	0.0014932	2.42156	2.42156	D80_KO up vs D80_WT
Sde2	0.00360397	0.628844	-1.59022	D80_KO down vs D80_WT
Sdf2	0.0375134	1.50372	1.50372	D80_KO up vs D80_WT
Sec22a	0.0303884	2.28032	2.28032	D80_KO up vs D80_WT
Sec23a	0.0221599	0.450221	-2.22113	D80_KO down vs D80_WT
Senp5	0.0407682	4.04125	4.04125	D80_KO up vs D80_WT
Serpinb1a	0.00941753	0.251638	-3.97397	D80_KO down vs D80_WT
Serpinb9	0.0145506	1.69131	1.69131	D80_KO up vs D80_WT
Setd3	0.0227049	0.431674	-2.31656	D80_KO down vs D80_WT
Setdb2	0.0130049	2.60877	2.60877	D80_KO up vs D80_WT
Sfxn2	0.0228124	11.5969	11.5969	D80_KO up vs D80_WT
Sgk3	0.0217431	3.93659	3.93659	D80_KO up vs D80_WT
Shkbp1	5.8516e-05	0.660404	-1.51423	D80_KO down vs D80_WT
Ska2	0.0331334	7.91753	7.91753	D80_KO up vs D80_WT
Skiv2l	0.0280985	0.457799	-2.18437	D80_KO down vs D80_WT
Slc10a3	6.17949e-05	0.386658	-2.58626	D80_KO down vs D80_WT
Slc17a5	0.0111615	2.00198	2.00198	D80_KO up vs D80_WT
Slc20a1	0.0289629	1.90951	1.90951	D80_KO up vs D80_WT
Slc25a17	0.00486366	2.05137	2.05137	D80_KO up vs D80_WT
Slc25a38	0.0013897	3.53277	3.53277	D80_KO up vs D80_WT
Slc25a44	0.0118344	0.466677	-2.14281	D80_KO down vs D80_WT
Slc37a3	0.0136146	2.06786	2.06786	D80_KO up vs D80_WT
Slc38a10	0.000245637	0.4368	-2.28938	D80_KO down vs D80_WT
Slc4a1ap	0.000366371	0.33794	-2.9591	D80_KO down vs D80_WT
Slc9a8	0.0148776	0.320169	-3.12335	D80_KO down vs D80_WT
Slfn10-ps	0.0454968	3.72105	3.72105	D80_KO up vs D80_WT
Slfn9	0.0315761	3.09972	3.09972	D80_KO up vs D80_WT
Slx4	0.00255485	2.9438	2.9438	D80_KO up vs D80_WT
Smarcd1	0.0361252	0.395019	-2.53152	D80_KO down vs D80_WT
Smarcd2	0.000510911	0.278001	-3.59711	D80_KO down vs D80_WT
Smg9	0.00104105	0.356317	-2.80649	D80_KO down vs D80_WT
Smpd2	0.0151401	0.319376	-3.1311	D80_KO down vs D80_WT
Snord96a	0.00117374	3.31991	3.31991	D80_KO up vs D80_WT
Snx13	0.000576971	0.377815	-2.6468	D80_KO down vs D80_WT
Snx27	0.0439194	0.324385	-3.08275	D80_KO down vs D80_WT
Socs4	0.0359055	8.04669	8.04669	D80_KO up vs D80_WT
Socs6	0.00770658	0.43066	-2.32202	D80_KO down vs D80_WT
Sp2	0.00172676	0.563761	-1.7738	D80_KO down vs D80_WT
Spg11	0.0135806	0.305942	-3.26859	D80_KO down vs D80_WT
Sphk2	0.0455241	0.569669	-1.75541	D80_KO down vs D80_WT
Spopl	0.00147435	0.0175188	-57.0814	D80_KO down vs D80_WT
Sqle	0.00259825	2.4102	2.4102	D80_KO up vs D80_WT
Srsf9	0.0119453	0.297125	-3.36559	D80_KO down vs D80_WT
Ssb	0.000351997	1.52285	1.52285	D80_KO up vs D80_WT
Ssr3	0.00533126	3.60406	3.60406	D80_KO up vs D80_WT
St7l	0.000532771	2.76063	2.76063	D80_KO up vs D80_WT
Stard3	0.0145354	1.99713	1.99713	D80_KO up vs D80_WT
Stat5a	0.0360786	0.639934	-1.56266	D80_KO down vs D80_WT
Stk11	0.00186364	0.217089	-4.6064	D80_KO down vs D80_WT
Stoml1	0.024044	2.04195	2.04195	D80_KO up vs D80_WT
Strap	0.000866738	1.84647	1.84647	D80_KO up vs D80_WT
Stx2	0.0252713	2.5197	2.5197	D80_KO up vs D80_WT
Stx4a	0.00734495	1.62882	1.62882	D80_KO up vs D80_WT
Stx8	0.0302714	0.572862	-1.74562	D80_KO down vs D80_WT
Stxbp3a	0.034425	1.88503	1.88503	D80_KO up vs D80_WT
Sucla2	0.00218828	1.9036	1.9036	D80_KO up vs D80_WT
Sufu	0.0384941	0.27886	-3.58602	D80_KO down vs D80_WT
Suox	0.0381662	3.23832	3.23832	D80_KO up vs D80_WT
Supv3l1	0.010358	2.0782	2.0782	D80_KO up vs D80_WT
Suv420h2	0.00942451	0.130908	-7.63893	D80_KO down vs D80_WT
Sympk	0.0221575	0.579972	-1.72422	D80_KO down vs D80_WT
Syncrip	0.018267	1.7011	1.7011	D80_KO up vs D80_WT
Synj1	0.0246839	0.442879	-2.25795	D80_KO down vs D80_WT
Tada1	0.0327182	2.10081	2.10081	D80_KO up vs D80_WT
Taf12	0.00130858	1.66075	1.66075	D80_KO up vs D80_WT
Taf5l	0.0285199	0.296465	-3.37308	D80_KO down vs D80_WT
Tank	0.0400066	1.77719	1.77719	D80_KO up vs D80_WT
Tasp1	0.0117779	1.83279	1.83279	D80_KO up vs D80_WT
Tbc1d10b	0.00421557	0.32441	-3.08252	D80_KO down vs D80_WT
Tbc1d17	0.00242312	0.459019	-2.17856	D80_KO down vs D80_WT
Tbc1d9b	0.0192788	0.444501	-2.24971	D80_KO down vs D80_WT
Tbk1	0.0418185	2.05023	2.05023	D80_KO up vs D80_WT
Tcea2	0.000624997	4.97724	4.97724	D80_KO up vs D80_WT
Tdp1	0.0131495	3.03108	3.03108	D80_KO up vs D80_WT
Tec	0.000455385	3.26881	3.26881	D80_KO up vs D80_WT
Tex9	0.00198129	2.50683	2.50683	D80_KO up vs D80_WT
Tfb2m	0.0401832	2.5116	2.5116	D80_KO up vs D80_WT
Tgtp1	0.0313755	1.6188	1.6188	D80_KO up vs D80_WT
Thap1	0.0213954	2.11664	2.11664	D80_KO up vs D80_WT
Thoc6	0.00050973	0.490517	-2.03867	D80_KO down vs D80_WT
Thop1	0.00172349	0.315765	-3.16691	D80_KO down vs D80_WT
Thtpa	0.0163061	0.543106	-1.84126	D80_KO down vs D80_WT
Tia1	0.00312749	3.46135	3.46135	D80_KO up vs D80_WT
Tial1	0.00387224	3.56639	3.56639	D80_KO up vs D80_WT
Timeless	0.0310586	0.27339	-3.65777	D80_KO down vs D80_WT
Tipin	0.0393447	1.98995	1.98995	D80_KO up vs D80_WT
Tlk1	0.0263828	1.71149	1.71149	D80_KO up vs D80_WT
Tm9sf3	0.0081586	0.404797	-2.47037	D80_KO down vs D80_WT
Tmed4	0.027459	2.05614	2.05614	D80_KO up vs D80_WT
Tmem104	0.0430233	2.72142	2.72142	D80_KO up vs D80_WT
Tmem109	0.0141123	0.643339	-1.55439	D80_KO down vs D80_WT
Tmem161b	0.0255117	1.7949	1.7949	D80_KO up vs D80_WT
Tmem199	0.0397529	1.85083	1.85083	D80_KO up vs D80_WT
Tmem234	0.00398633	1.69192	1.69192	D80_KO up vs D80_WT
Tmem237	0.00819034	12.1754	12.1754	D80_KO up vs D80_WT
Tmem50b	0.0245478	2.10437	2.10437	D80_KO up vs D80_WT
Tmem63a	0.0136351	0.554716	-1.80273	D80_KO down vs D80_WT
Tnfaip1	0.0221226	1.75961	1.75961	D80_KO up vs D80_WT
Tnfaip3	0.0243005	0.379705	-2.63363	D80_KO down vs D80_WT
Tnik	0.0108788	0.210954	-4.74037	D80_KO down vs D80_WT
Top1mt	0.00450033	0.342449	-2.92014	D80_KO down vs D80_WT
Top2b	0.00288429	0.41617	-2.40286	D80_KO down vs D80_WT
Topbp1	0.00900923	0.107681	-9.28673	D80_KO down vs D80_WT
Tpcn1	0.0308588	3.76161	3.76161	D80_KO up vs D80_WT
Traj21	0.0224928	0.112946	-8.85379	D80_KO down vs D80_WT
Traj42	0.00644755	0.27449	-3.64312	D80_KO down vs D80_WT
Trappc2	0.0184901	2.09637	2.09637	D80_KO up vs D80_WT
Trav14d-2	0.0402507	0.289642	-3.45253	D80_KO down vs D80_WT
Trbv13-1	0.0134729	0.376665	-2.65488	D80_KO down vs D80_WT
Trib2	0.00803666	0.33251	-3.00743	D80_KO down vs D80_WT
Trim12c	0.0205272	1.57925	1.57925	D80_KO up vs D80_WT
Trim23	0.00481622	3.05439	3.05439	D80_KO up vs D80_WT
Trim30c	0.00803751	0.26544	-3.76734	D80_KO down vs D80_WT
Trim65	0.000870645	0.287795	-3.47469	D80_KO down vs D80_WT
Trmt10c	0.00129043	2.05816	2.05816	D80_KO up vs D80_WT
Tsc1	0.0295418	0.0824858	-12.1233	D80_KO down vs D80_WT
Tsen2	0.0273085	2.65782	2.65782	D80_KO up vs D80_WT
Tspan14	0.0327225	0.649589	-1.53943	D80_KO down vs D80_WT
Tspyl4	0.0051279	0.40876	-2.44642	D80_KO down vs D80_WT
Tssc1	0.00228443	1.85094	1.85094	D80_KO up vs D80_WT
Tstd2	0.00816874	2.05289	2.05289	D80_KO up vs D80_WT
Ttc38	0.0490606	0.2962	-3.37609	D80_KO down vs D80_WT
Ttc4	0.00271474	0.476993	-2.09647	D80_KO down vs D80_WT
Ttll12	0.0317749	0.435378	-2.29686	D80_KO down vs D80_WT
Tufm	0.0232347	0.665029	-1.50369	D80_KO down vs D80_WT
Twistnb	0.0330855	1.6127	1.6127	D80_KO up vs D80_WT
Uba3	0.0124988	1.72003	1.72003	D80_KO up vs D80_WT
Ubap1	0.0260911	2.03301	2.03301	D80_KO up vs D80_WT
Ube4b	0.0386564	0.551199	-1.81423	D80_KO down vs D80_WT
Ubl7	0.00209663	0.624996	-1.60001	D80_KO down vs D80_WT
Ubox5	0.0178445	2.0905	2.0905	D80_KO up vs D80_WT
Ubxn7	0.00782709	3.762	3.762	D80_KO up vs D80_WT
Unkl	0.0372542	0.491327	-2.0353	D80_KO down vs D80_WT
Urm1	0.0409676	1.90583	1.90583	D80_KO up vs D80_WT
Usf1	0.00195484	0.436983	-2.28842	D80_KO down vs D80_WT
Usp1	0.0348919	0.298506	-3.35002	D80_KO down vs D80_WT
Usp14	0.000248667	2.31517	2.31517	D80_KO up vs D80_WT
Utp6	0.0142501	2.52507	2.52507	D80_KO up vs D80_WT
Vapb	0.0287897	0.047535	-21.0371	D80_KO down vs D80_WT
Vars2	0.0234716	0.281158	-3.55671	D80_KO down vs D80_WT
Vezf1	0.00671016	0.598553	-1.6707	D80_KO down vs D80_WT
Vgll4	0.0271688	0.558005	-1.7921	D80_KO down vs D80_WT
Vhl	0.0407193	1.74555	1.74555	D80_KO up vs D80_WT
Vps37c	0.000683788	0.368523	-2.71354	D80_KO down vs D80_WT
Vps8	0.00807362	0.421563	-2.37212	D80_KO down vs D80_WT
Vti1a	0.00332373	1.89521	1.89521	D80_KO up vs D80_WT
Wac	0.0346512	1.64752	1.64752	D80_KO up vs D80_WT
Wapal	0.00124838	3.80886	3.80886	D80_KO up vs D80_WT
Wdr13	0.0443476	2.02523	2.02523	D80_KO up vs D80_WT
Wdr20a	0.000262633	3.7762	3.7762	D80_KO up vs D80_WT
Wdr3	0.0122327	1.81528	1.81528	D80_KO up vs D80_WT
Wdr45l	0.0379779	0.378955	-2.63883	D80_KO down vs D80_WT
Wdr70	0.00352347	0.322457	-3.10119	D80_KO down vs D80_WT
Wdr75	0.00822925	2.12998	2.12998	D80_KO up vs D80_WT
Wdr77	0.0151338	1.71612	1.71612	D80_KO up vs D80_WT
Wdr83	0.0303304	1.78625	1.78625	D80_KO up vs D80_WT
Wdr89	0.0463048	2.25747	2.25747	D80_KO up vs D80_WT
Wipf1	0.0341495	0.377356	-2.65001	D80_KO down vs D80_WT
Wrap53	0.00883566	0.318165	-3.14303	D80_KO down vs D80_WT
Wwp2	0.00390639	0.598889	-1.66976	D80_KO down vs D80_WT
Ybx1	0.00186924	0.124912	-8.00563	D80_KO down vs D80_WT
Ythdc1	0.0252592	0.31315	-3.19336	D80_KO down vs D80_WT
Zbtb2	0.00283545	0.537315	-1.86111	D80_KO down vs D80_WT
Zbtb48	0.0207319	0.416508	-2.40092	D80_KO down vs D80_WT
Zcchc6	0.0378994	1.74834	1.74834	D80_KO up vs D80_WT
Zcrb1	0.0371645	1.96749	1.96749	D80_KO up vs D80_WT
Zdhhc24	0.00292431	5.26563	5.26563	D80_KO up vs D80_WT
Zfand2b	0.0144101	2.44077	2.44077	D80_KO up vs D80_WT
Zfp207	0.011499	1.87696	1.87696	D80_KO up vs D80_WT
Zfp263	0.0313264	1.78239	1.78239	D80_KO up vs D80_WT
Zfp273	0.0184294	7.22466	7.22466	D80_KO up vs D80_WT
Zfp280b	0.00805872	0.307081	-3.25647	D80_KO down vs D80_WT
Zfp407	0.0191841	1.91357	1.91357	D80_KO up vs D80_WT
Zfp459	0.0049313	33.8057	33.8057	D80_KO up vs D80_WT
Zfp64	0.0459909	0.424891	-2.35354	D80_KO down vs D80_WT
Zfp773	0.00861815	6.40585	6.40585	D80_KO up vs D80_WT
Zfp82	0.0113175	4.61135	4.61135	D80_KO up vs D80_WT
Zfp942	0.0218701	11.833	11.833	D80_KO up vs D80_WT
Zfp951	0.0301237	23.2527	23.2527	D80_KO up vs D80_WT
Zfp961	0.0367662	2.69821	2.69821	D80_KO up vs D80_WT
Zfr	0.0179136	1.97665	1.97665	D80_KO up vs D80_WT
Zfyve20	0.0120061	1.85443	1.85443	D80_KO up vs D80_WT
Zkscan14	0.0380913	0.546728	-1.82906	D80_KO down vs D80_WT
Zscan21	0.00623138	1.79938	1.79938	D80_KO up vs D80_WT
Zufsp	0.00582205	1.75657	1.75657	D80_KO up vs D80_WT
Zw10	0.0317813	1.68708	1.68708	D80_KO up vs D80_WT
