# Supplementary material for: TNIK signaling imprints CD8+ T cell memory formation early after priming
Source: Nat Commun. 2020 Apr 2;11:1632. doi: 10.1038/s41467-020-15413-7 (PMC7118140; doi:10.1038/s41467-020-15413-7)
Supplement: Supplementary file 6 — Supplementary Data 3 [file 41467_2020_15413_MOESM6_ESM.xlsx]

## Sheet: aCD3aCD27
Supplementary Data 3 | Images of representative dividing cells after in vitro activation, Related to Fig. 7
D2.5 activation [aCD3aCD27]	NucBlue	BF	TMRM	merge	SYM vs ASYM DIVISION
#0003_6					SD
#0003_8					SD
#0005_18					SD
#0006_21					SD
#0006_22-23					SD / SD
#0015_46-47					SD/AD
#0018_57					SD
#0019_58					SD
#0019_59					AD
#0023_74					AD
#0024_76					AD
#0025_78					SD
#0029_88					SD
#0029_89					AD
#0033_97/98					AD/SD
#0033_100					SD
						%
				total dividing cells	19	68.4211
				SD	13	31.5789
				AD	6

## Sheet: aCD3aCD28
Supplementary Table 3 | Images of representative dividing cells after in vitro activation, Related to Fig. 7
D2.5 activation [aCD3aCD28]	NucBlue	BF	TMRM	merge	SYM vs ASYM DIVISION
#0002_2					SD
#0002_3					SD
#0003_7					AD
#0004_12					AD
#0007_19					SD
#0008_21					AD
#0008_25					AD
#0008_24					AD
#0014_41					AD
#0014_50					SD
#0021_66					AD
#0026_79					AD
#0026_77					SD
				total dividing cells	13	%
				SD	5	38.4615
				AD	8	61.5385
