# Supplementary material for: TNIK signaling imprints CD8+ T cell memory formation early after priming
Source: Nat Commun. 2020 Apr 2;11:1632. doi: 10.1038/s41467-020-15413-7 (PMC7118140; doi:10.1038/s41467-020-15413-7)
Supplement: Supplementary file 8 — Source Data [file 41467_2020_15413_MOESM8_ESM.xlsx]

## Sheet: Fig1
1a										1b											1c													1d						1e								1f
MEAN INTENSITY TNIK					% nuclear TNIK					MEAN INTENSITY b-catenin					% nuclear TNIK						KO efficiency													Flow Data						Flow Data								Flow Data
TN	TEFF	TCM	TEM		TN	TEFF	TCM	TEM		TN	TEFF	TCM	TEM		TN	TEFF	TCM	TEM
55872.2	83252.3	219038	85673.5		18	76.6	30.6	67.7		109310	102971	121745	52258.2		6.39	25.7	15.7	19.7					bActin		TNIK		bActin	TNIK
104140	76201.1	156803	94495.6		11.8	81.1	36.4	56.5		89224.8	85429.5	72173.4	73671.6		2.23	15.7	15	21.4					Ct				Ct Mean		dCt	%Expression				gp33+CD8 T cells/ul blood [%]						ABS_CD8 T cells/spleen [x10e6]								% Teff (CD44+CD62L-)/ gp33+CD8 T cells [SPL]
7242.17	55751.5	237771	78206.1			77.2				11510.5	65166.6	83062.5	50673.5			19.8					1	POST_WT_S1	21.7915	21.7471	27.9208	28.0091	21.7693	27.9649	6.19562	0.0136437	100				WT	Δ/Δ					WT	Δ/Δ							WT
47618.4	89776.3	136132	134008							88373	97719.8	86885.9	66837.9								2	POST_WT_S3	21.1524	21.3661	27.7873	27.6007	21.2593	27.694	6.43471	0.0115601	0.054019			WT_S1	15.5					WT_S1	42.42							WT_S1	99.5
39895.4	76411.1	67104.8	133914							81670.2	86818.5	70753.4	82581.3								3	POST_WT_S10	21.9285	21.9763	27.9803	28.0008	21.9524	27.9906	6.03821	0.0152166	0.0711057			WT_S3	13.6					WT_S3	59.25							WT_S3	98.6
6004.5	83889.9	208860	147131		Example of gating:					74772	57071.5	86986	58763.8		Example of gating:						4	POST_WT_S11	21.822	21.6967	28.2247	28.2393	21.7593	28.232	6.47267	0.0112599	0.0526161			WT_S10	19.2					WT_S10	64.53							WT_S10	99.3
76883	114312	63965.5	110112							71255.7	93382	86768.4	92187.1								5	POST_WT_S33	23.8165	23.6676	29.8909	29.9713	23.7421	29.9311	6.18904	0.0137061	0.0640472			WT_S11	12.7					WT_S11	63.14							WT_S11	98.6
25535.4	43405.4	260900	72241.7							49101	52700.8	90280.2	39941.9								6	POST_FF_Q1	21.9537	22.0362	32.9134	32.864	21.995	32.8887	10.8938	0.000525591	0.00245603			WT_S33	13					WT_S33	32.375							WT_S33	98.5
34164	61500.9	125373	129133							115470	62900.7	91536.6	61634.7								7	POST_FF_Q10	23.2372	23.1101	31.1634	31.573	23.1737	31.3682	8.19455	0.00341345	0.0159507			FF_G1		14.4				FF_G1		55.25						FF_G1
227249	60270.1	145174	115841							45319	74526.8	79871.2	72886.6								8	POST_FF_Q30	22.6264	22.6685	32.7446	32.5162	22.6474	32.6304	9.98294	0.000988177	0.00461765			FF_G30		13.5				FF_G30		29.8						FF_G30
27475.8	108208	254081	171636							75627.7	73554.9	99396.8	48159.8								9	POST_FF_Q11	23.0082	23.0312	31.8127	31.4488	23.0197	31.6308	8.61111	0.00255739	0.0119504			FF_G33		16.1				FF_G33		79.975						FF_G33
58140.5	43192.9	167228	71494.1							32884.8	61114.5	85286.6	46616.2								10	POST_FF_Q33	21.6389	21.759	32.3675	32.0695	21.6989	32.2185	10.5196	0.000681226	0.0031833			FF_E3		16				FF_E3		73.8						FF_E3
12048.5	69859.9	138030	118940							17483.7	78149.8	82354.9	54000.8								11	POST_FF_E1	21.7257	21.8132	31.3092	31.4988	21.7694	31.404	9.63459	0.00125806	0.00587877			FF_E10		15.3				FF_E10		43.45						FF_E10
7182.62	51778.6	131475	94314.1							32884.8	89711.8	75663.6	52399.6								12	POST_FF_E3	22.2929	22.2716	32.4564	32.3306	22.2822	32.3935	10.1113	0.000904057	0.00422457
119631	24655.6	185236	150165							125424	56841.8	69192	61235.5								13	POST_FF_E10	22.6256	22.681	35.3942	35.5058	22.6533	35.45	12.7967	0.000140542	0.000656739
18248.9	138798	111378	179696							60553.6	135138	100175	79833									H2O	32.8057	33.005	Undetermined	Undetermined														gp33+CD8 T cells/spleen [%]
54247	68907.8	182129	92318.2							94643	84927.3	89048.8	72101.7																												WT	Δ/Δ
95088.3	88964.6	214605	176274							99489.1	56950.1	108776	64732.3																											WT_S1	17.1
53558.6	87332	164726	122443							51183.4	104601	84192.5	64283.7																											WT_S3	14.1
12175.4	96081.7	146275	88357.2							17979	103335	85128.5	62092.6																											WT_S10	19.2
5991.3	36735.9	122988	192621							25950.2	46783.6	79321.6	92458.1																											WT_S11	13
32347.8	54920.1	191668	163684							59768.1	75005.7	72496.2	69627.2																											WT_S33	12.7
35878.9	63807.6	152262	87009							70106.2	65148.7	63405	83033.9																											FF_G1		14.6
6243.92	38956.8	70062.8	113006							18464.5	58509.9	71048.6	71516.8																											FF_G30		12.6
150824	48505.8	118413	77588.5							29560.7	56870.7	88554.7	56253.3																											FF_G33		15.7
43711.6	76966.1	211664	120945							105650	70456	112567	51916																											FF_E3		15.1
7322.27	70707.4	196246	63984.4							85095.9	82276.3	115842	52902.1																											FF_E10		15.2
13697	61523.2	270384	81230.9							39040.2	68030.4	85042.4	54186.2
88092.8	85366.9	225060	186020							51498.4	68056.3	95376.9	70720.8
12209.7	102834	116418	96425.5							96795.7	107225	92707.4	56519.2																							coi/CD8	coi/CD8/gp33					coi/CD8	coi/CD8/gp33+	SPL cells (x10e6)	ABS CD8 [x10e6]	ABS CD8+gp33+ [x10e6]		coi/CD8/gp33+	coi/CD8/gp33+/Tcm
63944.3	71621.5	94519.5	115604							22881.5	80859.9	92245.4	72782.5																					_ST1_blood_WT#1_001.fcs		48.7 %	15.5 %			_ST2_SPL_WT#1_041.fcs		42.0 %	17.1 %	101	42.42	7.25382		17.1 %	0.35 %
66912.2	43380.8	237228	81919.8							67187.4	59719.1	115080	69410.5																					_ST1_blood_WT#2_002.fcs		57.8 %	13.6 %			_ST2_SPL_WT#2_042.fcs		47.4 %	14.1 %	125	59.25	8.35425		14.1 %	0.22 %
32644.7	61502.8	226496	11906.6							93808.9	68914.9	61830.6	10933.8																					_ST1_blood_WT#3_003.fcs		56.5 %	19.2 %			_ST2_SPL_WT#3_043.fcs		47.8 %	19.2 %	135	64.53	12.3898		19.2 %	0.17 %
48072.9	67463.2	101834	116865							91645.6	75683.1	96879	63023.2																					_ST1_blood_WT#4_004.fcs		53.7 %	12.7 %			_ST2_SPL_WT#4_044.fcs		45.1 %	13.0 %	140	63.14	8.2082		13.0 %	0.23 %
17041.3	75780.2	145337	90296.4							84213.6	99175.3	80619.3	55741.8																					_ST1_blood_WT#5_005.fcs		32.1 %	13.0 %			_ST2_SPL_WT#5_045.fcs		25.9 %	12.7 %	125	32.375	4.11163		12.7 %	0.63 %
14545.7	40557.1	145282	89788.2							55216.8	63418.2	67252.4	51083.7																					_ST1_blood_FF#1_006.fcs		46.8 %	14.4 %			_ST2_SPL_FF#1_046.fcs		42.5 %	14.6 %	130	55.25	8.0665		14.6 %	0.18 %
36225.7	62270.7	137403	148966							16729.6	89029.3	83962.3	60169.5																					_ST1_blood_FF#2_007.fcs		37.5 %	13.5 %			_ST2_SPL_FF#2_047.fcs		29.8 %	12.6 %	100	29.8	3.7548		12.6 %	0.59 %
42484.9	69690	163698	76997.1							72799.4	58729	80703.9	42643.5																					_ST1_blood_FF#3_008.fcs		42.2 %	16.1 %			_ST2_SPL_FF#3_048.fcs		45.7 %	15.7 %	175	79.975	12.5561		15.7 %	0.15 %
102545	49569	304770	168862							62566.4	51421.7	114705	61226.2																					_ST1_blood_FF#4_009.fcs		62.5 %	16.0 %			_ST2_SPL_FF#4_049.fcs		49.2 %	15.1 %	150	73.8	11.1438		15.1 %	0.14 %
20851.4	73151.9	327518	88391.9							119605	47622.2	121924	53914.5																					_ST1_blood_FF#5_010.fcs		41.1 %	15.3 %			_ST2_SPL_FF#5_050.fcs		39.5 %	15.2 %	110	43.45	6.6044		15.2 %	0.84 %
27977.9	71760.6	184562	230619							46735.9	73772.2	95187.2	60515.1
19486.1	147345	89766.9	146455							48468.4	82027.6	77845.1	72405.5
17191.5	97193.7	156295	141404							69973.2	70146	99910.3	74756.5
128562	71155.8	102975	138855							28177.6	68153.4	76294.1	65693.5
300725	55373.8	190522	103592							88945.6	77431.6	94569.4	52755.3
31231.5	101392	151021	29400							150329	115022	100574	18085.6
60581.8	87670.9	177701	150726							79851.2	66284.6	104985	41705.8
98254	77057.3	171010	174587							83786.1	83553.3	200877	95509.8
23396.6	110161	205532	44188.4							126132	84075.8	109400	40457.1
31523.1	53597.8	247322	173160							34869.6	58913.8	79706.1	54371.9
79911.4	86514.9	120639	94832.5							51645.4	74385.6	72659.5	36874.9
40200.7	60155.1	245256	84159.4							16587.2	59847.6	42198.9	51602.3
4627.25	65162.1	111573	137483							96937.8	79059.2	73483.9	67496.4
18762.1	76213.1	209326	69684.4							47997.2	52688.4	85591.8	69000.6
9711.07	54205.8	113717	125809							58877.5	63661.7	64919	76891.3
39388.8	75937.6	111807	156452							43176.2	46324.2	97411.4	55646.1
40253.1	85476.3	172642	83789.1							91306.6	65816.4	79818.8	69800.6
10191.5	64436.3	91815.3	106622							32898.3	89358.8	80506.5	59762.9
32130	60897.3	152538	74908.9							26557.2	82868.1	94151.9	66281.9
71705.2	60521.4	124833	90409.1							63516.1	75661.5	92878	48344.8
114260	69490.6	117754	97901.4							97584.1	51511.1	98253.3	79718.6
73946	85299	174072	134755							20986.4	94602.6	89175.3	56633.6
19319.2	63745.8	319791	127959							18015.8	53526.7	112683	20094.2
46435.5	82365.6	138760	25474.6							75304.5	96248.1	115974	115026
86261.1	62838.5	85411.6	188256							105116	67617.2	105571	46441.5
21351.7	991214	269522	101442							47454.7	62720	102981	75852.8
37986.1	92017.1	187932	131593							47546.1	95566.8	76048	67557.7
15557.1	85668.3	247759	75564.8							106543	65520.9	100340	88335.7
61611.7	83083.9	132332	148148							38421.2	73418	94404.4	60603
7566.48	50614.4	203978	60472.2							69721.7	92925.5	88064.5	27680.9
26626.7	71928.3	190120	571150							40471.9	98257.2	81262	64053.1
29919.7	68129.9	34456.2	80833.4							94388.5	66836.4	92560.6	49489
8154.4	61939.4	210812	91999.7							24628.2	67974.8	76376.2	45970.5
45607.3	73170.2	160297	61455.5							83514.6	80038.9	45679.5	57638.2
31377.9	50488.3	219480	116177							32038.2		55285.7	64788.5
33957.1		183845	109940							38110.3	83696.2	66586.1	79083.3
7244.32	68965.2	175692	113690							82273.4	78555	65844.6	68599.7
22568	70895	116432	156825							53849.6	72267	123448	113626
74468.4	54995.9	182536	177015							78068.8	103167	76890.6	62039
7834.22	86181.2	129291	161852							21517	121818	56108.9	82611.2
102419	97183.1	143385	87015.4							61969.1	78538.3	79051.7	89473.3
12701.9	57189.1	148604	172757							68139.2	150070	88823.6	61848.9
34704.4	121412	237430	90151.3							30692.4	122696	78373.6	67192
41999.1	98077.6	122384	116532							111004	82435.9	130196	79036.5
69096.4	90873.9	208341	111923							30918.2	75416	74806.4	68628.3
27939.4	61552.1	229254	109834							56901.7	119881	83278.3	44263.9
6752.5	115646	137842	49157.6							30236.5	83008.8	97781.7	62633.3
58247.9	61555.6	178519	106971							88853.6	93150.5	114555	82069
54352.3	85668.2	203332	116948							24909.5	133204	82904.3	74371.1
13580.5	133163	198744	166977							33213.8	137654	108051	61152.9
5543.57	109977	143951	152908							97974.9	82050.4	85392.9	58454.7
44301.2	69622.2	196302	144648							46774.7	45006.2	79314.5	84224.4
691640	36672.2	105430	167014							29050.4	90403.8	91603.4	84474.1
31774.4	155860	120587	163791							35154.7	103185	89476.6	79704
29704	85730.6	203542	141054							72217.6	48349.5	80067.1	59548.7
124424	54133.7	137061	132168							56630.7	82099.1	81201.3	80599
33898.4	76839.4	205964	129150							64863.6	59917.3	94848.9	85686.7
8612.88	64079.2	25643.7	174712							107192	88246.1	95917.1	42759.8
23034.7	63175.8	208380	19711.6							77705.7	88108.7	85716.8	47911.7
16162	83478.3	87308.9	106918							24720.9	97451.9	36242.5	98636.7
22173.1	85926.4	211641	134911							45988.2	58608.4	82620.1	60831
34581.4	40889.2	266459	69237.6							26212.8	71160.8	69463.6	45593.3
20378.6	66737.2	205563	78522							75438.4	89483.6	92494.2	77801
23405.3	71282.2	180182	185987							70951.6	86947.4	93030.6	82057.1
111091	80167	183278	124276							34006.3	66330.4	103258	45198.9
34973.5	49901.3	257218	133203							15155.2	118318	104036	75126.1
49291.4	115919	293709	158952							66154.5	72426.8	32888.5	64499.3
60583.8	57100	150241	160476							100382	55103.5	77535.8	44155
34282	40192.3	218878	71734.9							64990.1	38834	91124.2	71628.2
80896	38423.4	144871	126988							109967	76853.5	78626.9	77003.1
82738.9	102233	229544	159619							69883.1	115915	97255.5	56539.4
65787	84082.6	59516.4	99277.1							84486	166885	54988.4	62282.5
26868.3	179264	208703	173915							9416.71	33450.4	86935.1	43178.8
52472.9	32787.6	206281	54903.2							83862.1	82257.1	82327.7	69313.8
60805.6	108936	123239	148060							94936.1	78923.4	87457.7	47187.7
12579.7	71344.8	151721	113559							81249.8	37046	114606	73827
57360.5	47044	191358	143644							47522.2	68076.7	67319.6	53255.3
30146.1	70228	104640	105679							57409.7	71606.1	79773.5	63308.8
16976.6	60046.9	130746	95212.6							83391.2	70780	93035.9	53864.3
79327.8	76797.7	184319	115291							28527	151048	59122.9	52933
48665.8	125446	186453	75695.5							61537.8	82870.1	97414.2	72762.2
63545.8	114514	173296	115966							75300.5	94830	71451.4	75815
8497.84	70322.6	146155	183252							31692.9	130477	74735	85275
5775.15	84800.5	130252	122481							77613.4	89643.2	78774.2	64819.1
30031.7	78357	162883	133616							62741.4	85215.4	72723.8	82985.6
42608.8	82984.7	212778	148848							74796.2	82412.9	73663.9	97966.2
116107	100547	108964	131751							47421.8	89898.7	59951.6	47416.9
66897.7	96946.9	136300	88702.8							52069.6	97780.7	77480.5	69036.3
47350.3	235844	131361	133889							61115.6	63764.7	73503.4	79090.4
47272.3	63524.4	168001	178191							93364.1	105162	75044.4	10241
13884.8	122917	126597	12316.2							68143.5	55656.4	85262.2	39661.5
46024	53559.9	210675	55321.7							80663.5	94571.8	82378.7	24735.3
25523.8	66317.9	98641.1	32749.8							83153.2	97595.4	106875	80648.3
72865.4	81472.1	126249	90047.7							22522.9	69985.5	91263.8	58659.8
71630.4	46711.9	161322	91187.4							85925.4	59318.6	102532	59013.8
27483.6	54778.7	258894	142418							55421.3	81926.7	65676.2	56778.9
12197.1	86606.5	46043.3	163832							81762.9	134743	69665.9	47693.3
33706.2	137747	252876	29474.1							95378.7	31795	67886.4	68221.4
81238.4	31151.5	187295	72422.1							53392.3	71994.8	80080.8	70140.7
35819.1	66459.1	174622	163356							17069.3	93277.2	75028.1	53608.2
209913	96878.9	122380	142338							70627.1	67945.1	88877.4	65139.5
146090	82369.1	142026	65754.2							66374.7	69470.9	45418.8	44377.3
60292.1	76832.6	125697	70586.9							91061.8	100380	84952.7	67224.9
12531.2	74510	53621	107944							84716.6	88131.5	83899.7	70102.9
57459.6	62946.5	152610	205628							61896	90428.4	70521.2	39683.4
19434.9	90076.8	290715	85015.6							47839.9	74128.7	72247.9	62122.4
6891.94	63649.4	19648	95888.6							24301	88777.4	70968.5	72025.5
53655.3	156239	114210	95985.3							84874.6	124562	91201	85012.1
80429.3	134447	110822	166131							53463.1	76544.1	49230.7	21454.4
52994.2	43544.3	116831	27045.3							17302.1	85362.1	76053.9	55107.2
37237.5	121830	128354	84897.9							39687.1	109938	80952.3	73560.6
12953.3	85120.7	214546	108322							77662.6	96775.2	28457.2	46802.3
70581.9	72183.1	101034	97600.6							70983.5	75342	80937.3	41338.7
149105	62998.2	218474	43144.4							38862.8	97838.4	103996	49310.6
13311.4	138229	94024.6	111199							45987.1	96519.5	79982.5	75863.7
51638	82609.7	215202	126377							70485.2	92814	106570	85093.6
44005.3	76147.9	214367	205067							107369	97008.1	105228	46250.3
21619.7	68688.6	31870.8	79079.4							47218.2	75753.9	73854.7	64633.3
8733.26	54895.2	205546	158832							74255	154191	58995.3	70926.7
27477.3	116779	203198	142814							60339.5	58011.4	75395.9	44826.5
125447	46782.6	156952	79342.6							12807.1	122001	76238.2	58662.2
40671.3	118370	158650	86378.9							23802.7	75262.4	76560.3	47849.5
41330.2	94323.6	202510	72224.3							49101	89194.1	41403.2	80717.7
70584.7	92990.8	14209.8	227012							62505.9	52309.7	89214.8	15869
19454.5	51228.9	122164	105078							109870	45348.1	84103.4	76059.8
50111.4	37834.7	204301	23638.5							80892.6	49555.1	86611.8	69531.4
6968.53	40438.2	106078	69804.5							58591.8	68260.6	91313.9	41223
39162.4	114710	129793	131863							94494.7	88248.8	101098	80374
18150.1	63631.2	107511	118725							11160.5	117261	19229.9	68925.9
18421.6	161874	124634	142897							82531.6	111744	72402.5	77118.1
82412.5	129566	144665	140224							64346	88002.7	96634.5	75101.5
22944	65362.2	111889	148198							41762.8	88646.6	84321	61427.5
47204.6	135804	287536	146176							39639.1	74064	60494.4	71176.6
32179.6	55038.6	157782	130485							60794.6	72594.6	82862.8	59015.9
65163.2	109226	118161	152830							40616.3	92196.8	60499.9	86609.6
16427.9	83896	230247	49076							102836	62976.6	75244.9	108570
50505	64484.5	220568	154458							55915	91092.6	80318.7	84583.7
27894.5	98859	176245	179551							99495.9	88804.4	79016.3	61935
51955.8	218690	249140	61653.3							88407.7	102816	82293.3	46390.3
162728	95810.6	143277	144969							78678.5	62021.1	90521.5	63277
8357.77	57867	81316.9	84232.7							61847.4	76104.8	80790.5	52086.7
11417.2	98148.8	218710	114786							76762.8	71207.2	96481.5	87377.3
29713	114726	168337	74471.4							75343	108670	75352.1	56464.2
66335.2	83445.4	175504	131516							73653.8	91149.7	99663.3	101542
12705.9	113651	189970	81667.1							114068	84049	75352.8	61173.4
44353.7	102210	81742.9	141104							13755.7	96184.3	84251.3	47048.7
23713.7	121398	222781	88413.1							30989.8	64617.3	93995.6	61131.1
63938.5	58152.9	131348	42143.7							57528.2	71278.7	75135.7	104936
26218.4	64201.8	121317	47154.5							30879	100511	75382.9	68116.3
21964	70521.8	274020	144110							71057.9	111485	74923.7	52738
42974.7	87587.2	104660	122633							25981.4	77110.7	76268.6	70214.1
23084.9	73433.4	177456	56280.4							71189	49475.8	83470.6	69457.6
89060.2	36877.7	226352	108603							41643.9	83045.3	77313	60451
19339.8	66444.2	176036	131011							84769	105944	61127.9	77781.3
43719	93189.5	18108.7	65541							57637.6	84911.2	85223.4	89313.8
70028.3	63341.7	249364	136149							60795.1	148350	94721.2	54065
30528.8	95677.6	101431	146864							62230.5	58661.7	70701.5	71967.3
181296	62412.2	214268	104892							73645.3	109949	73395.2	93343
56030.8	105613	113374	225330							70852.7	141976	68770.2	78261.4
34922	109238	111678	201976							52742.6	61868.4	86841.8	42990.2
37127.5	67883.3	172271	134309							72874.8	113007	45662.3	57281.1
32120.7	71731.3	278192	57645.5							79114.4	109826	83313.6	57514.8
85088.7	92748.7	129829	144025							41439.2	85690.4	70329.8	79370.8
25834.5	64204.7	45943.5	37801.5							156903	101894	88946.9	51567.4
50684.4	103576	276449	170813							96405.6	79573.7	81548.6	90727.8
132679	68829.9	314972	128458							71991	80607.6	104511	48256.4
21077.2	59793.1	142648	101332							66493.3	74142.8	119900	49676.4
55409.8	53417	106177	91487.4							52334.1	127010	98826	73256.2
5351.97	114754	148847	71157.8							86559.3	76649.4	97590.2	46302.6
23836.6	93457.9	204253	142472							33982.6	72405.3	113694	77482.3
21317.9	44559.7	97691.5	95876							71639.8	152607	79787	85266.9
27444.1	84461.8	191837	151213							132346	130384	78056.2	105841
21462.9	178565	86117.1	172929							24965.3	79328.1	80256.1	71479.5
14149.6	79011.7	188695	174082							76608.9	116797	56014.5	72633.5
10973.6	92006.2	150637	188613							29974.4	67463.3	107548	56781.8
81203.6	60412	216090	212358							60541.4	80049.1	109785	74024
8470.67	89340.5	147551	73396.9							55836.5	69754.2	66866.5	67949.1
31113.1	54123.7	146496	193216							20102.1	83043.6	86392.2	49014
22327.3	62574.8	229159	85671.5							36234.2	96952.4	74790	59114.2
18786.7	107621	136636	125220							69445.4	115726	78101.3	55672.5
63533.9	74225	287882	80827							11005.2	100729	79516.3	49859.6
32861	61333.1	81003.1	43778.6							120546	99655.7	74163.4	32593.1
24579.5	55708	143178	97961.5							43888.4	72234.1	80723.3	117709
10049.3	59187.8	36036.1	26402.5							45743.7	87343.2	84458.8	65510.4
28088.4	59617.8	246833	180413							25347.3	85924.1	102331	58177.6
47393.4	75639.9	18192.2	92521							36942.9	99929.2	109715	41564.1
27898.3	82901.5	77827	141640							79587.2	72518.8	82287.1	72843.1
67248.4	90894.4	167546	88690.2							85273.9	99765.1	79031.4	55119.8
22968.5	55108.9	177040	177192							62474.9	83413.2	57444.7	54523.5
5416.38	63762.9	248351	174729							25398.9	86184.1	109589	74531.4
57087.3	84293.1	179811	46583.7							67049.5	148742	42645.1	55917.8
70971.7	140518	132870	118950							88793.4	110878	71654.8	76751
10469.7	72459.3	166946	81733.4							41650.6	106243	70330.1	72141
74336.1	78333	142027	150971							84925.7	70506.5	99746.7	73053.3
68426.5	54153.5	153734	121198							63737.7	73253.6	102898	62777.4
26023.8	65080.2	280406	131450							33936.8	80451.4	79198.5	40797.2
22039.5	61793.9	147829	72822.3							47568.3	82505.4	100872	79230.8
49826.5	63394.9	194281	35388.1							97587.4	70410.9	54493.4	78251.9
90675.6	48981.2	229040	57932.6							48679.6	98117.4	71082.4	65077.3
10870.9	75413.8	195010	157144							57561.8	78339.7	92426.8	63625
52995	104128	237082	169486							64739.6	86207.4	77381.4	36644.2
6227.54	119772	238600	133980							57082.7	99872.6	91289.4	62140
43250.3	73860	178338	39746.7							39762.6	81204.9	124648	50103
45709.1	74768.3	252216	93261							61142.1	67285.1	126462	53886.6
172322	69503.1	190068	104398							83080.4	85342.1	90629.2	86049.1
39710.7	80284.4	155978	158310							38745	129934	114215	72046.8
4884.52	166197	218844	212005							67653.7	58315.7	52950.2	90322
58031.9	57968.5	189347	52383.5							26410.3	92794.6	92199.7	43254.3
61479.6	67073.5	109193	128415							84527	50282.7	60102.6	64595.3
15259.7	40558.6	49153.2	44426.6							33852.1	101352	75140.6	62082.6
100067	100728	215527	79002.1							64660.3	96739.4	91013.1	42495.3
15433.9	108806	168929	104663							115617	76245.4	73818.4	63597.3
46132.3	76338.8	242144	104404							75436.6	76890.1	67149.4	62547.2
22504.3	93108.3	114527	139854							37317.2	86534	53202.4	47519.2
40322	112950	273209	110292							81675.5	68396.7	107324	64381.2
69706.2	109722	140565	80476.1							111752	115083	101953	84508.3
35894	56748.7	111769	67991.2							63112.8	113795	91312.7	67020.4
18150.7	76978.6	208716	145879							92350.6	154923	103122	23419.9
37956	118086	163471	135870							34788.4	89918	113762	45843.1
13893.2	80046.9	292749	25790.6							56289.8	96031.5	98099	58856.8
294162	68926.1	72392.2	97036.8							47718.8	54088.1	61818.1	75695.6
106026	59903.1	138772	79544.1							69778.2	82592.9	87028.3	69883.2
60998.9	136434	208279	151538							67910.2	95486	67876.9	65641.8
45397.3	70924.9	175600	152858							84744.9	164163	92792.8	69160.8
61670.7	108518	152737	88888.3							50235.7	63764.4	67948.9	66332.3
6110.78	76844.4	259379	120424							44870.8	88456.8	77536.4	38706
75512.2	76215.5	172550	225318							41401.7	91870.3	61966.9	79160.4
40433.2	100414	197228	93406.3							90604.8	46005.5	81571.7	52787.9
121722	44954.6	241767	186600							97887.5	57850.1	97311.4	69887.9
170495	60751	185401	77860							68028.3	73566.8	74669.8	80251
32618.7	46144.7	224834	118434							8170.67	80344.9	79494.9	66616.1
21035	72708.4	304360	112676							77514.6	87122.9	88145.1	94778.2
20450.1	67255.5	308654	124477							83029.5	106468	76080.1	80519.1
27844.2	82197.1	56235.6	92588.2							53169.2	73123.4	92112.4	79644.7
84466.2	52424.3	117380	148900							81610.8	84184.4	119652	59334.5
14951.9	77251.9	124179	170680							86971.4	80019.6	77307.9	68445.3
17994.9	59916.7	129398	88378.3							104250	80278.3	103761	51751.4
17857	60253.1	244596	158991							114529	71408.2	74247.7	55992.4
140934	104526	187107	48160.2							66900.8	78875.6	80698.4	60904.6
30717.9	62948.6	259730	55581.4							39991.7	111584	69693.2	81316.5
42893.4	92904.4	194698	53496.1							24811.9	87289.6	103040	95722.1
21217.8	81082.1	60481.6	143966							72894.8	107214	93952.9	68888.2
42197.9	97179.3	131481	218785							77222.9	48454.8	87862.9	84790.2
25564.9	34255.7	257867	144679							79409.5	99440.4	81876.1	65523.6
7924.6	95173.5	223495	160192							88936.6	61407.7	71516.8	85552.2
43567.8	46156.6	153489	118146							60531.3	80429.2	46554.5	79770.7
17604.3	93199.5	160230	192872							54766.4	73165.1	101383	69838
20444.7	62902.2	58409.1	114688							31365	77372.6	102884	35591.4
59434.3	99462.1	112965	232532							125984	88472.6	81904.7	104212
120399	89915.6	198848	86686.6							69936.1	93400.5	105714	97091.2
9448.06	93444.6	104731	167802							59171.4	112111	44594.1	73011.2
46936.1	85967.5	119495	91786.4							34681.9	110984	77543.7	50064.3
19706.2	111330	100506	155583							85892.5	77375.6	96452.2	62234
11852.6	63592.9	167584	137014							66878.1	85620.3	74513.6	36691.2
41740.9	79091	168208	111477							28832.6	76877.1	73233.5	84591.7
34296.6	79368.6	177617	75542.6							100366	57334.1	96286.6	75026.7
61720.3	71853.4	228702	149604							40142.6	54898	65384.2	69242.7
54219.8	87322.1	85548.1	126712							34817.3	64190.8	77700.3	57837.1
44289.7	91435.4	198419	155954							94130.4	95455.3	95008.7	90382.2
54304.8	71979.8	113755	71250.4							142934	89514	82466.8	60329.7
103659	77366	27880.3	119499							16204.2	111399	79063.5	61243.5
72042.9	111727	112370	135594							15630.2	89650.4	99857.3	81911
61167.8	97643.8	245191	53320.1							80488.6	74826	99399.9	77370.8
39244.7	121780	162182	154922							70095.9	93444.7	119871	60818.7
14716.2	63019.8	159137	211553							32814.2	75993.6	60886.4	69398.1
15368.5	87396.7	187208	104077							69588.5	82215.3	77581.2	45908.4
18094.6	139170	229557	94347.6							69284.7	80460.8	79840.1	69944.5
34349	70407	180207	104238							116343	72355.2	87602.7	56089.5
6266.04	64457.1	142576	127079							44103.3	54008.5	96030.1	67535.6
30673.1	45356.9	178752	137268							58658.2	103618	105858	46417.6
5746.96	96327.8		101450							69404.8	29502.5	86921.7	83423.9
45489.4	28887.4	226376	184454							62507.4	77010.9	78027.9	57195.3
22132.3	68124.8	125037	187304							137414	85904.6	93320.7	47306.2
30641.2	85460.8	211230	90803							86415.4	90130	108947	50649.2
86463.6	78911.2	237227	115815							68034.7	185996		42128.4
13549.7	165164	166758	60652.1							33376.7	46983.4	93385.2	53769.1
111765	52876.4	153696	63212.6							57484.8	84072.8	95549	35224.7
17807.2	62891.1	179808	100017							59773.8	63749.5	77779.8	44517.2
30277.4	88577.9	190602	88126.7							64391.5	97438	98623.6	51877
32040.5	123529	295993	101365							28470.1	63432	86952	45937.8
49035.2	50099.4	163691	101955							41863.9	74512.7	77754	170656
40394.8	58357.7	201220	100049							49895.2	52700.3	88842.7	72952.1
23423.1	49689.7	161378	61289.6							67844.2	66705	115979	60525.4
9322.18	74023	158076	150151							61000.4	81105.9	89350	49806.5
7593.11	93471.1	225500	122195							102517	91478.1	98965.3	67068
9134.65	75845.9	118106	237066							56854.1	83137.8	98232.4	60935.9
102017	122758	143597	115548							94220.3	94639.6	77876.1	68999.2
17696	74546.6	196707	139196							49138.8	99393.1	76703.4	73014.2
63088.9	86280.3	103786	259103							61377.3	113217	82480.4	101259
8422.89	75025.8	208126	70534.7							78924	52726.2	63485	55180.7
56571.6	55797.2	82738.3	142407							64982.7	62158.7	90172.9	35032.8
58602.2	76371.7	190679	109855							79634.8	78459.3	98023.3	65543.6
44489.2	66538.1	230957	122290							35003.9	73442.8	75052.4	65489.5
13590.4	62565	139328	165450							23175.7	66635.9	72421.3	90407.2
53651	46381.8	182533	80076.9							17916.8	89270.2	55719.7	66727.1
31825.6	66658.1	201467	104880							49305.7	63276.2	104546	53262.6
13067.9	59330.6	137930	148563							124582	88450.7	64175.7	35697.7
73280.1	75021	146680	169481							33122.2	87197.1	74260.9	80411.6
7103.92	88353.2	133024	146288							84716.4	124488	82295.7	74844.1
15983.2	101758	134730	50821.6							18911.8	127800	98262.9	55369.6
91195.3	133680	191088	77476.9							39251.3	81663.3	74397.2	95137.2
89628.5	113519	70429.5	98550.8							65587.1	107315	73951.7	86438
31347.1	103383	161975	86860.6							82662.1	79803.6	147006	70098
58863.2	62031.3	34743.2	87721.9							69883.1	79033.8	82262.4	133216
46419	85627.2	145247	129699							41711.4	71068.9	87810.7	49160.9
53003	56548.2	176077	78665.6							67151.7	103536	67724.4	60879.1
19933	99463.9	214707	80377.4							39134.7	69965.2	66792.6	66407.1
9457.27	88801.7	140015	51515.5							23859.9	71106.3	58506.8	16036.1
76305.6	76210.8	253404	83964.8							111004	134399	64569.6	48281.4
38240.9	192739	79389.4	109795							8446.34	79508.8	108749	97479.5
29051.6	107190	215054	123096							54223.7	84615.5	81959.6	78657.6
15594.9	58287.7	150208	14991.9							118397	79000	152177	63203.4
18269.6	90590.1	214652	117526							113147	78728	69561	72496.3
18637.5	67052.1	208049	193939							60259.2	77409.9	59652.2	47456.3
68432.7	66169.4	180822	145147							29580.8	56274.2	94913.5	70495.6
9799.82	43549.1	160566	68760.7							62297.1	79761.7	82646	59663.4
38891	71509.7	106052	111020							58567.3	78012.8	13550.2	65997.5
26980.1	63495.2	124731	72476.9							79589.7	66535.3	74686	50263.2
17165	49162.9	158152	11340.4							22825	74568.4	83737.2	53028.4
92679.6	78440.8	237247	109335							41019.7	68537.1	57124.7	60105.3
52662.8	75417.8	38393.4	113729							100425	105705	57114.7	61188.9
22170.1	108504	218546	127872							14078.2	36345.7	58990.2	73101
130014	30332.3	85516.2	136628							74462.8	82419.8	85522.1	59483.4
15812.8	99630.1	201157	74457.2							68782.7	110577	67768.8	43160.5
26578.1	110499	146837	126568							47462.2	75300.3	71862.5	72721.1
129018	48016.4	274902	208320							47994.1	68328.2	79388.1	58860.8
57004.2	72899.2	76107.7	98499.8							73439.1	60117.4	76503.8	85997.8
19930.1	86780.1	136208	169675							18833.1	64556.6	78745.4	63168.2
24149.1	58504.7	184307	100769							79107.2	76188.8	89780.2	48292.9
43322.5	54204.5	231324	36163.2							29580.4	150763	70576.7	73925.4
50432.6	137142	284366	142990							69386.9	66589.5	90767.4	61624
18402.8	87242.9	186496	133716							49517	74812.5	64189.3	50708.8
15021	90963.4	115578	183187							50871.6	60141.1	65347	75915.5
136132	48084.1	148898	132576							70056.2	50148.9	83786.5	40973.2
51675.8	39792.8	139782	129136							92613.5	120269	74973.3	63183.9
68359.8	64276.6	105004	203797							33523.8	70479.9	121495	53681
52177.2	53682.8	200103	93422.1							97529.5	60128.9	68220.6	68474.5
25832.3	67740.6	187737	74181.5							27899	114450	91560.1	47711.9
115086	148524	203784	147698							76459	112714	76394.3	43163
36271.8	76675.8	213114	108400							163661	80422.9	102110	45070.8
85120.5	76926.3	162912	208451							63626.9	55336.2	68191.7	38883.3
7019.24	60792.5	85979.8	89622.1							58133	106063	98287.8	65411.1
20023.8	62832.4	60572.8	79633.4							69190.5	62286.7	80465.1	43529.6
22881.2	78984.7	279293	84611.9							97165.5	60423.4	91622.3	69172.8
51237.1	52404.2	102268	152106							75001.2	55608.3	85422.2	44818.7
19467.3	58200.2	181958	120138							41300	47291.6	79556.4	65053.7
15304.9	49723.6	42095.2	47827.3							32965.9	181225	72559.5	83657
34476.9	234505	183875	113410							70271.8	68729.5	77549.7	44344.1
18708.2	79642.1	148382	78184							108601	89180.4	80241.6	57677.6
82416.6	148092	178548	161042							105358	134348	61832	71443.8
46120.7	116676	225753	52554.8							85483.6	84385.8	95313.4	63893.1
72947.6	117881	168768	96509.5							79721	68181.6	49421.7	52164.3
34346.6	56969.3	231968	159155							106503	82348.5	101845	63796.6
86910.8	67659.6	226900	135052							45331.7	70469.5	83352.9	68207.8
29484.6	71394.1	186928	180404							69278.4	54974.2	71563.4	57331
101209	35831.3	215007	148378							30970.8	54365.6	81893	63075.6
46109.7	49863	167830	129438							55828.3	82629.6	87207.1	48284.6
50989.5	75360.6	205650	11074.9							34727.9	66794.1	74572.8	80772.7
11972.4	93472.3	211513	152503							104538	84054.1	81243	49526.3
5844.19	70734.5	119331	91629.3							43009.8	96511.8	77474.4	75000.2
34741.6	96578.1	202471	42509.5							37486.2	73243.1	104872	32597.7
84404.8	75607.4	95390	85390.7							79598.9	108839	77091.8	41023.4
63676.9	104204	311459	107630							37453.9	126203	88081.1	59302.3
22807.8	98978.8	193272	77026							58270.9	93616.5	103502	55513.2
42869.1	89690.2	181147	41649.2							83144.3	78099.8	73972	60874
13458.6	50888.3	160333	98928.4							49425.8	58651.7	76242.6	103445
56206.4	70651.4	89082.7	154620							90208.4	83212.9	60128	66250.1
46656.4	89345.2	175218	59841							59642.4	57391.2	106703	54978.7
6738.93	74693.5	117220	150168							80901.8	107640	63416.3	81113.6
43488	90008.9	136016	123125							69062.6	64555.6	70757.8	53098
49649.5	87629.5	176682	85436.6							94251.7	54070.8	90336.7	57266.2
49809	70457.4	164511	115900							72171.1	59412.5	50765.5	43796.7
7088.74	81967.9	160074	84049							91239.8	75399.4	95733.6	69332.2
25588.3	68245.6	128617	146288							24127.5	83675.4	75110.1	46659.9
61356.8	55055.3	141841	150548							45653.5	63998.7	80706.1	52187.7
67435.5	93115.8	97796.6	122436							53814	52927.8	82966	79011.7
73655	44784.6	118791	156060							89866.1	69657.4	86443.7	33298.9
14856.4	72823.7	229703	116242							69202.1	88831.1	65317.9	99817
18601	166085	202553	94842							40515.3	143438	65198.4	55575.5
45121.9	112479	278579	87733							77591.5	89012	90050.2	57291.9
18283.6	86036.8	103619	117600							55974.1	45759.1	43448.9	48342.9
8364	32585.6	149871	158210							77715.1	124080	82525.4	43372.9
40636.2	130332	219400	79696.5							54629.3	81574.4	91271.4	48189.8
17788.7	109457	93537.9	131034							17040.2	68958	77826.1	63441.9
82024.6	60965.7	169832	81271.4							48602.3	115918	74216.2	88255.9
29577.8	154004	98580.9	44124.8							71858.1	67801	102175	84583
60481.4	84281.8	138141	82816							85933.6	69909.1	84613.8	76035.1
100260	61953	131821	81361							17221.5	78089.9	80778.8	74030.5
50829.4	93251.7	196484	97838.2							83856.9	90589.5	90284.4	57198.1
52385.8	111199	332984	153434							93243.6	63898	73587.5	63118.3
33529.7	44761.4	184337	129036							91674	101919	79393.6	69437
141087	74958.6	121647	149820							91358	64406.2	74991.1	36383.8
81256.1	125138	203444	162139							47202.1	83053.8	80765.6	45195.3
9195.26	73411.4	166680	181874							41660.1	89282.5	90752	60734.6
35262.3	68407.9	231871	140468							65446.6	75041.9	100667	70334.4
33924.8	65188.8	152043	285591							42237.4	67403.3	89456.2	95782.3
11064	65575	144632	135720							24997	68193.6	81418.6	70676.6
70995.2	48948.2	119806	154476							68690.2	98310.5	90731	78489.9
24830.3	65289.1	112847	100861							23190	55669.6	109756	80867.3
44316	65352.3	172938	154158							57528.1	80875.4	94179.6	64485.2
20671.4	90378	147820	41832.5							56469.7	116718	96488.1	84844
113687	56805.3	70363.6	38739.9							66063.6	110451	64752.3	77369.6
44362.3	94674.8	132330	91575							82561.2	86854.9	95968.1	63560.5
34948.2	89391.3	192030	97221.6							66525.9	87154.2	88231.7	66129.6
26103.5	56243.8	193332	204945							80474.8	67237.1	70424.5	60225.4
74366.6	48446.6	200209	158781							51950.6	113316	72020.7	68218.4
33073.7	80003.5	15200.7	133219							125583	52365.3	59451.2	67918.7
18699.3	72523.1	270910	227137							108578	81509.8	80263.9	39496.1
43227.6	156548	92880.7	183317							16371.7	67512.3	105795	33990.4
19154.4	75118.6	173183	221630							36610.7	90047.3	73440.2	52069.1
28258.3	95417.1	261103	143518							45712.2	75476.6	91732.4	42532.9
48462.6	62979.7	203070	212417							38662	102078	16025.1	55340.5
49995	79970.5	45370.8	134373							93382.6	72097.1	107216	56813.9
34004.1	72202.6	224305	102476							48325.8	103702	87040.1	45701.9
11845.3	107240	183874	168875							99028.6	139756	65798.1	80750.1
35421.8	186066	163272	145000							50964.6	79361.4	100200	83235.9
19726.9	105188	190766	52531.6							106571	53300.2	106845	61744
17816	64694	167580	22846.8							81564.1	101832	31044.2	26446.7
23210.5	108402	256184	71102							53200.3	70393	104471	79138.3
133134	62663	242450	77161.3							29954.2	88845	87745.2	177604
56007.6	63618	153898	57170							119254	74047	98523.2	63839.9
16297.3	67707.8	220471	81511.4							66326.9	91357.8	77461.6	85277.9
39308.2	66946.4	236715	139470							66470.8	67509.8	94467.4	51387.1
40852.6	61782.6	104626	67333.2							85949.9	89303.4	98243	67047.2
148059	80104.8	132988	181131							85897.8	138407	83306.8	55584.3
6706.4	116598	148132	120353							61579	69756.9	123998	74386.7
11024.9	70022.8	109855	71148.3							53077.8	78740	91764.4	52092.2
94676	116745	207571	84454							47626	78197.4	96652.1	72797.1
96136.5	91951.4	55304.8	130460							74704.3	75236.8	83073	57701.7
43908.3	57675.4	232046	192340							30761.8	78289	98512.9	51028.1
17871.5	113434	147932	78421.8							69007.9	80323.5	80629.8	82892
96235.8	78637	187836	214384							57817.6	77334.3	78656.6	47842.8
19907.8	64224.1	214678	159064							40413.3	86546.1	87885.6	80852.2
42849.1	62840	177502	116232							31605.3	59012.9	56895.9	68161.9
55375.8	52897.7	211286	203970							110990	49034.5	109047	65949.5
31725.2	26352.8	361241	168446							83122.8	85865.3	104440	36840.6
19904.5	62796.6	214151	149210							35931	99611.7	85652.6	51517.6
54212.6	182405	193304	89809.8							77110.8	79154.9	86184.8	53690.2
7320.52	64679.2	144460	158529							46350.1	66470.2	77212.1	63771.8
59318.3	84366.6	213627	79491.2							26773	59579.2	84545.4	76736.3
45366.1	70372.7	248615	238949							14259.8	125688	117206	48131.1
90671.3	117540	227778	160311							129166	59312.8	65283.1	67529.2
29952	56541.8	177146	146768							30915.1	52485.4	95978.9	62417.2
52033.7	43393.6	28404.2	124252							10404.7	118245	80882.9	44447.9
49502.1	106322	193274	135231							86999.6	80084.2	83827.6	61246.9
34049.2	62159.5	184006	171479							72215.9	187671	92365.8	57126.2
18995.9	142417	48157.1	105253							26373.3	56092.4	77307.2	55643.8
185184	55759.1	131751	91417.9							52665.4	85217.8	70359.8	51281.3
30758.3	60688.4	160776	139530							52999.7	74644.7	51255.2	61734.6
39734.6	94042.4	192054	127282							58738.7	66320.2	63236	46868.9
93732.9	76047.9	287884	160326							17703.8	83671.6	84073.5	78748.2
23732	67438.9	135897	268504							53445.6	79937.1	84321.3	32482.6
20986.5	54801.6	205425	194884							91425.5	77397.2	76561.2	65714.1
26242.1	84943.6	89594.4	75046.3							12364.5	51149.2	74024	53202.1
26504.9	41905.9	205836	135361							68264.3	92117.3	86592.6	63402.9
57152	97797.5	132673	98885.4							70834	71429.6	106576	81553.8
31408.5	78521.7	206604	113603							91330.6	60259.6	74853.2	70172.2
22938.3	47962.1	140434	76029.9							38606.6	62917.9	56112.7	46781.2
58799.2	48483.2	51474	69060							83195.4	46898	82715.1	81336.7
88300.5	36218	194082	81877.4							72535.3	56105.7	82144.1	76853.5
67807.9	72951.5	213775	92661.8							88625.4	104978	83938.2	66338.1
72728	105034	126916	91865.3							90739.8	51931.9	91063.4	52997.3
4697.97	48108.2	198891	196671							102181	81845.8	37817.1	88463.1
50037.4	64804.2	177188	44166.5							86980.2	59079.1	65296	56480.2
18502.9	58668	187527	117142							81157.4	94529	83667.8	67826.6
36393.2	136278	189086	107390							67050.6	94760.4	79772.1	67264.9
44901.4	71743.9	431620	95560.1							102947	42572.1	106474	71013.9
28707.9	44505.6	270953	182201							48412.9	153801	82388.1	34875
18712.4	115185	132065	90439.3							52253.4	71066.3	64191.9	47763.4
17846	57061	140817	68593.2							128027	52045.7	104611	71025.3
36071	58960.3	59693.5	133945							78744.2	109494	67693.8	59491.7
10000	130563	135074	106626							30710.7	89441.3	68303.3	51289
41371	78515.8	214787	185705							46705.2	77130.4	52543.3	65039.3
9193.44	58257.9	158050	87999.8							76533.5	64235.8	96585.9	74305.4
20004.7	45287.8	184015	140858							80623.7	95324	105168	60841
45406.8	98951.5	205380	155086							50019.3	77872.9	110892	85738.4
29889.9	53368.8	248549	164210							56711.7	85891.9	101392	59567.4
9424.86	67730.7	83853.8	133287							65800.7	48798.6	102984	77422.6
34857.5	36938.8	193648	118159							70711.5	95632.9	108765	75904.8
24466.2	95804.5	13786.9	75547							109212	87703.3	71618.2	73817.4
18770.5	80698.6	222423	101354							112424	90375.5	82678.2	78178.4
55507.8	71518.1	133700	96537.4							33514.9	179854	27214.6	52409.7
12779.5	215799	189196	95815.2							20945	60818.9	150178	59603.3
30183.3	42353.4	227652	69365.8							74409.6	85931.4	88217.3	54746.5
55272	105201	228551	91154.5							59088.9	47444.8	89935.5	68851.1
47655.5	48599	133210	116206							76267	72159.6	116510	72061.1
58928.8	72057.4	259162	113932							59157.4	101065	61227	59158.5
33836.2	71338.3	106849	194851							78530.8	133452	63936	58952.4
19064.3	128276	210167	164772							51372.7	77249.3	80113.4	47579.4
34333.8	98541.2	201636	106858							51383.9	96265.8	92044.8	77872.3
18535.8	86461	198128	109988							56329.2	65759.5	98426.8	80377.8
36967.8	73183.3	175430	174690							47490.8	116226	81225.1	60532.3
121188	103842	146957	145502							120414	80597.1	85817.4	72580.1
55777.3	93798.9	123065	161880							18526.6	69253.9	23054.7	9692.85
25287	107058	216737	193653							24545.5	86866.5	75903.9	80382.7
85068.9	70079.9	130437	34322.1							81802.8	81785.7	77135.2	51808.2
62724	63202.5	141157	226743							26244.8	77846.4	94733.7	66850.7
61458.5	60198.4	139129	103219							76434.6	100873	82546.4	85201.3
70436.9	60564.8	164525	89847.8							33486.8	81178.4	91849.2	64010
20367.5	82965	201280	102252							77576.5	153171	77159.8	76435.4
12100.3	94087.9	166580	105081							71591.3	84598.9	85573.8	61808.9
35176.6	74220.3	170729	58296.3							51769.5	56798.2	100395	71186
74247.9	47092.9	134460	166071							88765.3	116388	82216.9	101592
33069.7	118099	184937	145213							59736.2	101156	71392.9	46872.9
110590	82104.4	141685	129326							78944.1	79871.5	94786	61197
6412.13	80423	212969	130066							72533.5	65559.6	94425.4	91859
25738.7	53078.2	265891	21715.2							79654.8	82755.5	87160.2	55650.2
58187.9	72932.2	91927	196693							62023.9	62361.3	81945.6	80558.1
94591	67308.1	150270	79273.4							62435.4	96691.4	97348.6	52266.3
24723	86831.2	268163	157591							59351.4	67105.9	76166.7	73518.4
18688.5	73548	131618	134563							42492.9	93765.4	78301.7	57924.2
14343.4	72121.5	89448.9	140258							37640.8	63134	100836	64171.9
36470.1	46071.1	178001	126748							58355.5	51180.9	89355.3	72265
11970.3	52994.8	129165	170137							106178	119130	68458.2	33270
23959.3	85556.5	180648	108370							45596.1	64964.3	105240	62441.1
65189.5	56758.5	194865	157238							51464.8	120630	81299.1	63193.9
58677.8	108455	278945	89541.8							89292.3	70363	82137.2	108133
30527.1	57413	275276	110314							44607.9	168283	84170.7	34448.2
21497.8	146529	173226	127589							67118.8	96014.7	120769	43030.3
54734.8	69632.8	212291	352941							91053.7	63445.9	73274.6	62232.4
7891.91	43253.6	235065	195411							46786.2	67602.1	32391.7	56813.8
8174.75	55943.3	169557	101593							48383.5	67650.6	82747	104051
18399.7	59875.8	238071	184853							43039.4	93637.7	111565	34852.9
73618.3	63639.4	219571	166656							118820	120291	68113.5	49854.3
32682.1	198364	210720	111857							62206.2	110558	71313.2	33178.5
10146.8	82462.5	156252	147955							93650	115030	72047.2	84824.4
213772	78833.4	183755	121518							37189.3	50361.6	82560.1	61707.8
42423.3	52399.3	169560	68339.2							12242.7	109815	70681.7	66194.1
128949	92063	184596	123461							39716.4	87103.1	79875.1	57601.6
15416.2	113428	140477	70668.8							96326.6	113159	60363.1	47405.3
37013.1	85990.1	128832	146960							25940.1	88122.9	81156.6	86607
68170.2	51480.7	101108	134204							70196.6	96868.5	84703.1	77599.8
32809.9	70524	166499	45906.4							62409	105187	88120.4	53480.7
198705	74760.4	179324	198516							16510.1	96321.3	85381.7	36581.5
17351.6	140950	186262	74812.8							44264.8	58516.7	96257	74888.1
25028.3	68904.4	204522	118725							58209	58203.9	52795.1	71627.9
40366.1	41416.5	189396	62902.9							50088	95444.3	74501.4	37455.5
50637.8	116709	199615	170729							9247.19	106510	105953	58998.4
48362.6	81956.7	99896.5	42258.7							61105.6	93448.1	99093.5	47289
17823.8	61645.9	105262	87178.9							42128.9	97311.6	76375.2	64184.8
6245.12	66565.6	74314.3	63920.4							91759.3	66796.7	74560.6	46434.7
43061.3	50913.2	180769	338799							67315.5	72433	102386	66850.3
49050.8	62062.4	138275	176258							70632.3	84105.8	89767.7	46898.8
41792.5	77054.4	155298	94932.9							35960.9	71844.1	93207.9	78000.8
28651.9	73523.3	245125	143456							56481.5	99528.4	84696.1	62685.3
38463.7	56943.9	262179	69727.9							46144.2	63487.6	78284.4	71617.9
40185.9	42176.8	125303	91414.2							31520	67365.4	92705.9	44886.3
21296.8	72459.5	159416	125120							29317	84147.6	91597.9	57338.5
48734.8	110020	115458	117350							74228.3	94788	80825.5	79111.6
9144.32	83921.8	179302	90389.1							41560.9	78558	91768.3	47167.1
18528.7	101044	172297	35026.4							31292.5	68501	92738.8	59901.1
43585.8	79010.6	148550	164849							102296	93198.9	75600.9	77065.5
102113	63513.3	167980	151290							45773.2	102164	78607.8	79268.8
26584.4	87989.4	109101	108546							83179.5	66490.7	69111.7	71042.7
69386.7	69482.2	99656.8	146850							25683	126757	82126.6	44238.8
49421.2	104042	144516	24637.6							41825.1	78503.3	95286.5	65058
22006.3	78834.4	158647	103501							73905.7	131410	76329	65215.4
30930	82874.1	229184	95376.5							66133.3	65866.1	86809.3	28468.3
64084.6	64521.3	304672	164701							80918.8	82325.7	91427.1	63847.3
21359.2	61875.4	177577	123860							36626.7	84568.8	74558.8	31173.6
11281.3	80603.6	236124	174408							84651.3	70524.3	111587	54518.9
17966.7	75651	199023	142889							8759.94	155567	88127	71435.1
108292	133356	159115	90798.9							84412.6	67286.5	78731.3	45784.2
23778.1	59872.1	201468	111637							82628	61342.7	109328	82245.3
92517.9	143331	224822	83330.8							48686.9	100576	119937	71928.5
41508.7	84524.6	206869	167487							46192.2	72303	83353	57895.1
26237.4	78624.1	171206	130191							42108.8	90182.3	95258.8	73616.2
25212.3	66520.9	215913	57029.2							77457.2	45616.7	90016.3	108519
29972.5	40718.1	89174.1	176586							82955.3	88386.4	96916.4	51342.8
15803.2	60445.7	124795	168236							89596.5	87343.3	90656.8	76735.6
19150.9	90583.1	183486	135190							75877	58848.1	94279.9	141872
79174.1	48814.3	261420	45209							77186.9	86879.8	104997	80043.8
24923.1	59785.1	38562.3	62235.2							66269.8	84457.8	81935.4	79071.8
29707.6	94415	180687	139554							71903.3	136447	89079.8	111955
54838.1	111821	280681	50026.9							77431.9	81805.2	48636.3	61480.8
54089.6	66802.8	37768.2	103730							49816	94259.1	82405.9	41407.8
6852.27	85806.2	197661	51562							12628.5	78707.8	101843	69931.7
32430.5	65611.5	184349	74058.8							40978.8	82164.6	60515	84015
24877.1	90110	24436	193010							69132.7	143376	106719	84509.5
103029	138680	129300	130651							82685	163050	80098.5	67269.1
106408	118159	211241	105081							78452.9	111233	30849	66803.6
50347.3	107157	121928	161865							76271.6	95905	331109	64424.5
36700.2	105221	160095	68615.6							67988.9	87367.6	91652.2	48814.6
55039.2	65296.6	30092.8	133955							29409.8	94558.6	87263.9	40256.4
198174	67811.1	142886	83030.1							50271.5	100702	86270.2	37213.7
8220.31	78796.9	41796.9	147715							67509.3	74079.2	32420.4	81490.9
30972.5	70266.8	91915.2	135054							111372	100397	58413.5	51400.9
14798.7	74235.4	195190	134334							28521.1	94797.4	66030	99474.7
52567.6	64026.9	211253	111925							19830.3	126779	32149.4	44864.7
22427	100856	157311	120357							67883.1	110754	91404.5	64468.6
34894.9	98461.5	280015	89746							69069.4	52454.4	84934.4	53889.9
9033.61	41166.5		183891							30694.8	83547.6	67396.4	97513.1
62195.9	64226.6		82983.4							127336	75600.1	111118	9970.86
44698.5	134361		119717							89168.9	87189.6		48294.1
14073.9	100689		25627.1							50825.7	80656.4		78065.2
29469.1	75233.5		112914							68960.6	79405.1		102512
74307.3	63008.6		201956							35347.9	114189		46833
10899.7	89025.8		142546							68485	133532		66016.6
49865.1	94046.8		115912							25309.3	71960.4		63625.8
46743.8	67058.9		115637							92158.5	91268.8		13970.4
20731.2	81415.2		79877.6							61486.2	73808.3		55677.9
74150.3	61730.2		115767							49890.4	111889		65418.3
34007.1	133381		87949.3							101059	55728		66098.5
25471.3	58509.5		67719.7							78796.1	82430.2		66347.2
82973.2	79095		124581							34228.3	92190.8		66535.1
6831.88	114751		135311							72918.8	70065.6		55137.9
19268.6	68314.3		165341							80386.9	49218.2		67389.9
36889.2	63602.4		65137.6							151170	57526.5		44515.1
231436	89392.1		109878							101643	97472.5		52594.8
35889.3	69566.4		41112.5							91517.5	64469.7		12502.8
47662.4	52004.7		134767							83699.2	89002.2		44595.9
56166.1	69621.9		18394.1							75651.8	75655.5		66254.4
57711.5	78868.9		97779.3							80551.1	87401.6		88821.9
12193.9	50664.8		165926							49060.4	93480		45397.6
91864.5	77390.7		67754.3							90979.9	84058		53975.5
45724.7	51134.2		51018.5							53313.2	140761		71308.1
40423.8	85160.6		67484.4							87646.6	89093.9		60557.8
61266.2	97854.8		113490							83694.3	54716.7		54648.2
45735.2	50041.8		13427.9							77339.3	94737.7		66245.8
33915.8	113085		144552							23152.5	75487.2		63000.9
26961	72045.2		105843							94420.8	97509.5		77640.7
9178.05	69734.6		118076							85016.3	69354.4		62238
27529.3	41013.5		109071							8014.55	86885.5		64682.4
56443.8	89853.3		126916							45841.8	84720.4		36323.6
10088	50067.4		24969.7							68036.5	118244		41418.9
68569.4	89880.3		158638							69755.7	115882		57459.9
14087	76788.4		72471.6							21743.4	70530.1		38853.1
45394	60625.6		25673.6							88388.6	86546.7		67263.8
47588.3	53629.2		23098.5							85676.3	132558		60073.7
123456	79056.1		65299.8							20039.1	75465.3		54070.1
18232.2	59550.8		138862							91667.6	88821		85271.3
41361.1	62786.8		153310							54624.8	128610		82733.8
16433.8	154746		41443							57998.4	84385.9		46309.6
40807.5	64906.1		166995							99451.5	133512		33109
48210.7	94217.6		160168							25295.7	70591.1		47653.1
32792.6	70227.4		167089							27259.6	82508.4		43585.4
64897.1	80203.8		101068							94971.9	70461.8		82671.7
30969.1	79316.1		146542							103591	99065.8		87445.5
20302.2	67685.8		67530.1							47223	81124.4		168176
59041.2	66710.4		127319							70779.9	91227.6		68048.4
20669.5	56593.8		135144							97851.7	111747		72203.3
37144.6	85876.3		160356							70931.5	95733.7		51749.5
48329.8	61174.7		38942.2							39068.1	84899.4		42368.3
56791.4	62073.7		123982							101573	112444		44505.2
16375.6	99858.4		101291							86556.1	54470.6		90032
64620.9	29332.5		236825							15158.3	119306		51903.1
70307.4	101940		49816.7							63480	80520.4		53686.5
32391.6	59240.8		215219							117258	79651		50622.2
10028.5	63913.2		143836							44330.9	116332		85079.9
10308.6	71288.4		110662							73870.1	80487.3		71602.3
57341.8	76988.5		155613							85027.6	106239		57591.6
30268.2	91129.9		98760.6							28502.9	115320		90862.4
31287.7	155262		40236.5							70282.8	95919		53227.2
21462	103180		44516.5							78156.9	119323		46185
70183	85612.3		82865.2							25753.1	59795.1		78002.4
29417.1	73268		60578.5							90284.3	58959.2		87483.1
26497.8	44008.6		79958.4							30268.2	162220		58273.3
9814.46	103960		99107.3							79150.8	120118		80214.1
19156.3	153891		118220							65698.2	85647.5		50372.3
28605.5	61870.5		267051							87023.8	98552.8		50772.2
49452.8	86365.4		118623							71105.9	63869.2		89218.1
33987.4	50818		143906							83280.4	92670.9		45903.3
86301.5	67995		155780							42127	113753		55774.8
22773.1	74007.2		70241.8							74833.2	179136		44766.1
17351.5	156888		48560.2							76139.9	146316		47392.7
51098.7	133700		109869							91070.2	120107		76797.6
49557.6	101441		157011							97690.9	144730		79160.1
37235	157028		84191							82265.4	91151.8		22983.8
4823.65	85999.9		109793							89833.5	58639.8		94756.1
49096	50802.9		158442							107023	92668.1		54799
60286.7	77918.5		12979.5							66246.1	109632		60515.2
28834.7	89750.4		70880.9							50917.3	34793.1		73018.9
55751.6	43507.6		192657							93538	55890.2		51683.8
35562.1	83559.4		218456							91474.1	73126.3		75145
15502.5	67982.9		148525							67948	60999.1		46393.2
47943.8	40540.5		65145.5							82526.3	87621.9		71508
40499.5	69001.9		192220							81792.4	71589.9		86705.3
83586.1	52150.3		11287.5							103327	68492.9		62201.3
25724.7	69089.6		155048							31327.1	88612.7		83854.7
7144.62	71568.3		96421.7							130518	102386		78059.1
153169	69140.1		102015							74674.1	48599.6		45760.2
59465.4	54712.8		97799.3							52057.6	121261		77862.1
124043	108652		76881.2							23241.2	132456		50797.2
59540.5	145162		56767.9							30931.9	110074		58994.7
32548	83622.9		107577							65398.1	70407.1		62706.4
9869.15	54298.3		70328.7							80141.8	102911		58357.9
31211.2	61365.5		330524							66975.6	45376.1		48846.7
6061.07	34552.7		57041.5							51248.4	89024.7		60438.7
76144.9	73695.7		91301.6							56801.7	173880		41393
10489.3	127274		198989							41167	52000.6		126725
40111	45977.7		185772							28843.3	98952.8		67014.3
10858.7	88314.3		100509							45086.7	77409.5		55287.6
175441	80433.5		77051.1							92606.5	80183.3		63874.1
48188.8	45530.8		77014.5							63790.5	80427.6		58903
28270.1	50921.2		123881							109240	102161		72833.5
35695.7	83415.4		95942.5							52573.6	66776.4		89624.7
14228.8	80657.3		117998							55122.5	84263.1		36750
11062	79775.7		125525							115339	118486		53149.1
59589.3	161816		117393							73605.2	64277.1		72094
40369.1	72169.7		114996							91127.1	73899.8		46149.1
18457.6	66845.1		127842							35143.6	129592		54600.8
27761.6	107505		197239							95553.4	122709		69695.5
35589	116012		54775							101214	72336.6		44490.8
48418.8	110777		59535.2							73853.1	70061		39838.8
40056.8	41605.3		123710							30169.1	86985.1		66760.1
14454	91922.7		120814							68473.3	104257		75763.2
22562.5	66640.8		139722							33055	121839		64023.8
11121.5	84042.1		125017							71213.4	136596		143221
74690.2	71724.7		140368							69779.9	85402.9		58816.4
12351.3	75567.1		161154							104808	94872.7		87228.6
33554.8	99810.4		78115.4							59503.9	66841.6		74788.1
89600.5	61552.6		60215.8							51681.6	79924.1		55003.1
37165	59005.6		145764							111703	77568.2		59867.8
8075.61	58232.8		142420							94390	115281		53780.9
121376	105888		163048							124084	91203.3		60513.7
85828.9	85984.1		138241							96087	132084		58058.3
70523.8	78879.6		75875.3							54743.7	47975.4		40485.2
15801.9	61608.6		195667							19355.4	62438.1		77538.4
16743.5	49637.9		77061.4							70857.3	129559		64428
18629.8	192357		131101							28084.4	66690.2		57361.1
5604.48	59014.6		57766.9							102551	106357		59036.1
61061.2	119219		230631							21982	74321.1		48463.6
35727.2	54035.5		142999							96662	68662.8		71471.5
134432	54991.3		82589.6							46803.7	87767.5		47695.1
25719	66561.7		128458							124445	102880		79476.4
32752.9	137776		128785							67259.4	77483.8		75764
40486.6	68777.2		39805.1							82103.6	76619.7		64877.3
64743.6	57724.2		42892.1							73392	103720		78322.5
10292.9	70636.9		119716							48503.8	60228.3		64982.6
9101.43	74252.7		79923.4							19274.9	74282.1		55323.3
18834.6	59142.4		344056							65597.8	127342		83390.2
7244.19	117056		101085							83920.9	85360.8		40730.4
9690.37	76205.4		159774							23978.5	79395.7		43242.7
48799.4	49486.9		106797							43716.8	99554.9		130870
33208.8	74800.7		100904							71541.9	89798.9		63979.6
33978	107132		103017							74099.2	98366.7		46872.3
229547	73237		99306.1							87918.6	108337		57016.5
30079.2	179671		71836.9							71890.7	85176.1		64404.8
34175.5	86960.4		240868							33108	113732		65021.2
115074	98083.8		87617							67920.5	99952.4		54734.8
114821	69899.1		83372.4							55878.5	76201		50766.6
12104.5	70035.6		134663							100478	76607.5		47223
33227.4	97549.8		174544							51586.7	83551.4		41361.9
8616	80527.5		91596.3							14956.3	97098.4		84086.7
23546.6	65634.2		96459.3							75693.5	56632.9		51777
41796.6	56681.4		134468							109248	63735.1		46926
250330	65717.7		173194							70347.7	80865.8		51001.9
13760.6	66730.3		70280.9							54324.3	81310.7		75020.2
15855	93021.5		55769.2							122006	83299.2		41316.1
33462.4	58582		151517							71194.6	65849.8		65928.1
50847.4	76682.1		147763							99892.4	73588.6		54996.8
27168.1	45251.8		141418							63346	105830		71303.2
64469.4	122805		100974							54841.7	64372.5		55178.3
75924.6	39857.5		65376.2							35446.3	60758		43803.6
37425.6	53276.6		157462							38324.5	116439		79865
40330.5	88148.6		89181.7							12286.4	110365		57384.6
83514.3	81737		47553.9							95908	79766.5		72088.2
59370.2	91241		196755							53904	80750.1		58493.8
226742	75489		88463.4							112295	91775.8		68478.2
72046.2	58464.1		111960							70242.9	121317		57214.7
22028.3	148934		124224							32473.9	85234.8		42861.2
92969.8	100868		96730.9							84625.5	107386		70339.3
7590.01	83125.6		148133							91452.8	59739.5		69949.1
30882.5	50277		81351.6							30464.9	56697.9		84408.4
33190.2	53755.6		77547							54654.7	88432.8		65810.1
28382.4	140896		98452.3							13867.8	52478.9		53716.6
38757.7	39074		71216							48173.2	100988		60725.3
5663.46	92236.8		171088							45825.6	110446		82982.5
33742.2	124749		130744							29403.4	73923.2		46295.5
23619.2	128200		128618							84009.8	72660.3		60504.7
20499.8	55902.6		100842							103122	85240.7		60116.7
31957.2	53657.1		187401							69133.2	58605.7		93849.6
49864.5	54245.3		63565.2							131274	79286.4		40520.3
12700.5	76227.5		63955.8							65552.2	95112		62409.2
169098	78188		132608							72140.5	111318		63906.8
35477.3	88193.3		134546							120044	81461.1		71356.2
89653.5	72642.1		82585.8							88511.7	122857		56327.4
32182.8	101592		114129							57339.8	77375.5		55735.4
36113.7	70111.3		125618							54505.6	103865		71095
44595.5	64671.1		200105							25801	86842.2		95748.9
73878.9	69664.8		115724							34618.3	78954.9		72294.9
5475.26	53580		157784							50359.4	125004		11043.8
12406.1	175311		98022.7							129788	64543.2		54130
39805.5	38936.8		131806							37840.8	68739.4		34129.6
40237.9	84231		45761.8							32966.4	107393		48774.1
44492.9	82912.9		217048							66588.8	80384.1		56254.9
45656.4	89397		59852.5							24950.4	90759.7		66791.5
49362.7	63963.1		202995							17492.7	58200.8		43136.2
22738.7	52492.3		102831							97156.1	90181.4		80099.4
29770.4	54789.6		60987.3							70705	130556		71581.6
69112.2	156583		13253							120527	102777		87427.3
16909.6	74266		87880.6							79015.8	64904.9		92150.8
50474.2	94996.8		125994							70586.6	72680.1		39240.7
16934.8	79687.9		74743.4							64934.4	48984.2		165186
57518	38366.2		138083							126732	119089		42694.7
70588.5	65932.2		145755							70995.7	149424		34024.5
36287.1	108521		207055							13293	49764.4		67845.6
21626.2	43113.4		73176.6							107994	125913		52028.7
24549.9	88846.3		149279							105781	87716.6		59834.2
22370.6	79972.1		110866							84918.4	90278.4		36741
49254.5	182102		60945.6							60582	58164.8		82251.5
69522	61794.3		162192							29714.6	112569		47933.2
32770	52932.9		87887.7							81114.2	40201.3		59229.1
16880	40839.4		115044							9229.19	86352.8		49196.8
28246.9	77951.4		161582							71515.1	71909.5		59923.4
98646.5	45387.8		64555.1							75966.4	82883.2		31552.9
24892.8	66617		16536.8							58870.7	64116.6		59983.2
52646.1	53497.2		175290							29045.3	118492		74410
46368.9	82304.5		90687.3							38679.6	88734.2		91283.8
31967.8	56181.3		65931.5							34248.1	82755.2		47033.6
99635.6	76236.8		122140							34806.3	81637.1		83396.4
33537.1	92672.6		114458							66447.6	70069.3		18105.8
71363.3	102578		77044.4							64913.7	73216.3		36344.1
16153	49146.6		119331							84129.8	118454		52588.4
21979.9	74184.6		140911							33948.2	106491		75281.9
36304.9	182682		172352							126382	92549		43932.7
54088.5	82317.1		199310							64564.1	133010		123005
31033.6	135613		25188.1							138567	127277		44997.8
7831.75	160293		185820							78502.1	73208.8		57254.5
18292.3	88080		31273.3							76773	78763.4		94260.3
44936.8	60549.5		49392.7							44948.2	82363.9		24472.6
58005.5	106141		136380							137777	57052.1		57715.2
103597	89367.6		31136.4							20571.5	75374.1		48020.6
133997	146670		129978							91812.3	86817.4		35088.8
23795.2	73259.9		88923.9							94231.8	102868		65441.5
34353	120044		56829.4							87476.7	89960.2		73210.1
18894.2	99390		45996.6							87556.7	94842.3		60585.8
42777	147964		96505.1							83432.4	71822.8		66625.1
153105	98112.8		96386.3							87623	88212.8		59210.5
14415.9	72060.5		91855.6							67989.3	49616.5		47812
46545.9	50535.3		63668.7							61284.2	108336		54367.6
7830.13	120239		129320							110741	65020.1		70552.2
29365.6	76255.7		109796							53211.9	174391		36612.7
154067	119486		188112							112275	80623.6		78143.4
15430.3	64595.4		64248.4							29462.2	67052.6		42990.8
100367	80982		70601.6							62253.3	61507		73011.8
35433.3	58604.7		53081.1							69072.7	70451.7		42313.4
16767.3	56441		76829.7							88420	68176.4		56177.3
65331.2	63689.6		278907							75963.9	76049.6		76487.9
45376.2	50561.3		112123							81384.3	65795.2		58426.8
36134.7	135686		100394							44779.1	65613.4		58215.5
38799.4	73202.5		253966							75299	56804.1		48191.2
10693.5	67152.1		72643.2							90580.8	82363.2		80570.8
20451.4	96490.1		121791							91948.8	75595.9		31135.6
11522.9	63628.8		186608							82367.1	81217.4		106860
68250.9	74248.8		76224.6							51549.5	60123.1		26800.6
41497.4	72291.6		211439							72381.7	65587.4		66654.4
46939.6	84635.6		116666							152397	93548.9		39280.4
11530	104507		49797.9							69566.3	47458		42548.6
47215.4	44462.9		55840.7							80318	65525.3		59089.6
100043	62660.1		127287							65337.9	104259		41140.6
102099	107551		136099							84936.2	64521.2		65114.8
78791.5	57475.9		108171							147697	62232.9		72382.8
58883	59558.9		152163							55841.1	79150.8		42752.7
10250.1	67565.6		134175							28217.5	42256.7		74978
28720.1	42718.8		104276							93420.5	68753.3		86638
73706.8	94932.8		74988.2							52487.7	114067		49109.8
39221.6	78378.2		121084							46444.4	94642.5		90878.2
8381.7	77684.5		89972.8							83818.7	136451		74626.1
5941.76	100104		159674							8397.92	68113.8		62053.8
39126.4	82557.5		46618.9							90801.6	100169		34828.6
58959.8	129577		162917							64018.9	82544.1		105960
42528.1	71466.5		86982.6							24327.4	62648.7		74833
57432.2	45822.5		119638							67874.9	100284		59317.4
44195.8	60402.2		191932							87867.6	86560.9		47380.8
29207.1	145043		94914							146017	51970.2		91243.5
50375.9	47261.5		143899							88991.1	58848.2		35990.8
46190.4	51821.2		97811.7							187184	44961.1		63801.8
39179.6	34930.5		168532							62081.5	61502.6		64094.1
69769.9	73862.2		74215.5							11883.8	78763.2		51631
97599.2	78356.1		157733							44906	105327		34748.6
30800.3	110394		14845.4							31041.1	64337.8		67374.2
11452.8	62230.5		123298							50967.3	74789		85351.4
29691.1	56031.6		377236							101857	51098.8		81407.5
88845.5	62706.9		46111.7							55717.5	88063.8		84708.4
31004.8	121746		148658							87861	79277.7		46249.8
58974.2	76024		129916							31354.2	52492		62694
110299	44269.4		86652.3							69003.2	72299.1		52491.5
27851	99375.7		97887.1							104021	133110		67426.5
20426.5	85344		138656							34593	52566.2		61614.9
9845.11	86179.9		14502.5							16958.6	68191.6		60899.9
12687.7	82077.1		100096							95847.5	38765.1		73283.8
11862	59213.2		94452.2							65595.6	76274.6		37149.9
16667	67709.6		112315							34337.6	67877.9		73364.3
69021.9	44155.3		103856							19377.2	86919.9		76641.2
22932.3	95548.9		113959							96515.4	69469.1		75300
105868	51708.1		100407							78697.1	84919.3		81742.5
41318.9	81771.8		621503							70811.5	132415		75604.3
77354.1	142083		90791.8							56303.1	121919		83252.2
10109.6	109020		151617							13987.2	80566.5		77634.7
11410.9	94326		161426							33471.4	58296.6		55729.8
8968.88	44002.5		124454							9368.11	85867.7		31472.5
102909	90461.5		58506.3							103528	92191		47121.1
13360.9	90669.8		192074							56379.7	53519.7		56253.5
45807.5	61060.9		90829							69012	68084.7		67361.5
15070.3	77957.1		147004							55538.5	95830.3		68398
4899.18	77410.9		146510							90280.2	108927		55680.2
58942	98499.6		84315.3							95585.3	59574		41125.9
117270	44388.1		63409.7							74533.5	93095.8		76615.1
30165.5	71039.6		129922							112536	88307		45775.3
27152.5	82962.7		201512							107638	68909.9		55081.1
19875	63348.9		153280							39169.5	101586		121318
36079.6	85137.6		172490							59609.1	87072.2		55558.2
23205.5	109594		92706.1							66523.9	82520.2		89808.8
17381	63269.2		86258.9							77583.3	67519		51614.9
7340.19	83530.3		84097.8							40161.6	72926.6		51873.2
27587.1	76187.3		96576.7							17402.2	66274.9		48423.9
23849.2	56775.7		49311.6							103412	81636.8		66856.4
50317.9	70763.9		121311							97497.3	88885.4		64967.9
29557.1	140776		116908							84629.5	66097.9		76759.2
83622.3	56334.3		62644.3							98188.5	78211.2		45080
40519	106334		178647							88557.6	56006.1		41424.1
24501.5	63214.3		183747							65934.8	72009.4		77416.5
77835	58088.7		124346							71399.6	65839.8		60389.4
16365.1	89309		232770							68838.5	84767.9		57613.8
4967.25	77998.2		140952							79600.4	68237.5		104456
30502.4	82813.2		158083							93519.3	56273.3		67652.7
44144.5	84605.5		178455							37241.9	53254		77203.3
32170.2	41063.5		77647.3							105135	96086.1		58304.7
15337.5	96978.8		72688.8							46850.4	58051.3		52777.7
31135	42856		75418.4							41776.3	76781.1		52502
75734.1	49594.6		63861.2							48151.2	108102		80768.1
75061.5	73837.5		50353.6							124534	112000		50347.3
37471.2	105072		88033.7							36912.9	65995.3		80110.2
12912.1	105517		151709							18707.5	71458.8		46832.8
25752.2	64234.1		24698							88236.6	67450.6		102153
46589.2	78953.1		164880							143581	61898.7		60925.6
13508.9	42656		60507							57215.4	85203.2		45484
109946	74632.6		110801							40568.3	66228.9		58741.2
20275.8	89443.4		88353.3							23451.1	86908.2		79615.8
13238.1	121569		89150.8							43668.1	81454.4		44544.9
61290	65685.9		133814							49088.1	68392		91951.6
10814.3	58744.9		67750.9							53288.3	80532.4		55255.8
7053.3	75744.4		73572.8							42017.3	129049		52198.2
50820.1	115340		146477							45740.4	56935		72974.8
68413	47118.7		123131							106202	99758.5		77143.6
42673.7	112754		122467							63569.3	62438.7		57185
19626.1	56202.9		79409.5							75480.6	109663		24832.5
21689.2	83019		113343							46851.9	84838.6		65249.4
13599.6	85290.1		116676							23601.7	72611.7		46454
66832.3	78219.9		144100							58364.4	88867.1		48306.1
17868.5	137636		92375.6							101318	77297		53794.5
55983.6	67785		80248.1							26362.2	52324.3		59254.1
127889	54328.2		136168							63785	78137.1		53066.3
22876	51141.6		87394.2							39284.5	90741.6		50076.5
85332.3	91272.4		142058							22926.4	78628.2		16483.6
33114	81496.6		135030							113956	50747.1		54272.9
10525.6	34381.7		91275.4							90737.5	120091		67411.5
12317.5	76052.8		148582							60200.3	83025.5		64975.8
36381.5	138112		81949.1							48597.7	75976.9		67231.6
32305	77644.6		60370.7							50799.9	91694.7		72596.3
68201.7	62160.7		104921							58239.8	94427.2		84075.7
22734.5	71743.8		114205							49692.1	132112		60016.9
50396.3	86768.4		183066							83301.7	69427.9		51409.2
50078	88456.9		81935.9							43946.8	84020.4		51520.1
60507.3	72741.3		76280.3							60314.2	59722.2		77454.8
5957.94	65344.4		99880.5							80371.6	69529.1		66009.8
27830.3	51697.3		100848							76558.1	71440.8		52708.3
198877	94608.9		117532							64147.3	62666.2		160864
61078.2	70225.6		133455							55273.8	46759		57829.8
34525.1	38043.3		44141.6							70297	57504.2		74496.6
11384.5	50452.9		44990.8							47169.5	65673.6		26183.9
36413	107067		109423							110860	78145		42026.2
46525.1	77230		234028							20860.2	114498		29409
39258.2	191879		104753							60631.5	53700.9		41525.5
33417.8	62153.7		23609							9514.56	87832.9		57667.3
72816.5	103672		138770							85375.5	108199		38546.5
16350.4	117613		52176.6							79341.9	78000.1		94917.1
33964.3	71589.5		33942.5							54611.1	83833.2		44066.8
140145	65347.4		73141.3							50730.6	78540.8		32006.6
150757	116219		60749.5							67589.9	83523.6		51710.4
25140.2	67024		70985							103341	86685.7		58630.2
58479.7	67177.6		48578.6							116314	78448.9		49474.3
12716	95091.2		20761.8							67748.7	38091.8		49286.5
29615.3	30618.5		53043.1							49750.8	73163.2		70061.8
25812.3	73078.7		99465.9							31109.8	82671.2		55304.5
43650.2	75628.5		84931							68806.3	38764.1		57402.9
29397.7	38441		162218							63714.7	72041.4		39383.8
11178.1	72886.1		147667							108384	59113.2		53758.2
34291.3	39574.3		176676							52771.6	135677		78650.9
14050.6	139301		318159							32367.7	112319		66584.7
5819.59	97006.4		39575.8							32249.4	54448.5		72531.5
39788.1	46837.7		175189							93253.3	94001.2		80438.8
27817.5	138710		26999.1							33841.5	106529		79040.3
33565	86640.4		161914							11223.9	82499.9		73919.5
27968.2	96243.3		158582							73392.9	57190.7		43749.2
5256.47	77013.8		88805.9							86075.7	62611.7		63640.1
48986.8	77483.2		108560							101562	94511.1		82750.5
134300	57950		211939							49175.4	56420.5		70838
48442.8	46061.5		65694.8							67457	77919.9		50384.3
9784.64	76742.9		152073							32306.7	70981		54876.4
104602	62509.8		20395.5							130017	93500.2		83753.6
17702	110043		45171							51970.4	63702.1		64111.1
320067	72265.2		53333.5							95540.8	87485.5		92347.4
67876.9	78283.5		66108.6							89352.8	73551.2		56042.4
79860.9	74614.2		260385							56735.4	105805		56780.2
33633	82672.1		149255							91192.4	64258		41299.4
25195.1	46728.3		101636							46479.3	117014		47968.4
51178.5	121020		202350							51263.3	31038.6		33695.5
11714	36460.3		283844							42713.6	81178.4		69737.2
204203	72696		111431							60469.1	87597		83450.8
28948.5	58529		16574.4							55671.2	95736.5		64660.8
27713.3	84545.9		80382.6							87480.8	147586		40402.5
33379.9	137878		104948							73705.4	64437.1		60410.6
140277	48070.3		133694							78662.8	87403.7		131003
60476.2	90931.9		76478.4							48993.3	76718.2		35237.2
11301.9	42782.1		132646							72443.2	75637.3		48848.2
17622.2	111464		102081							43304.1	92206.4		165308
28536.4	100953		140291							55661.4	76129.2		69568.1
24562.1	73431.2		106981							106295	58471.1		61043
110375	75129.6		116293							101323	66031.8		48018.7
40059.9	50199.1		134570							61168.8	73137.3		72547.9
95327.4	78245.6		140391							31509.8	98373.7		70169.4
19743.1	91768		122883							67440.7	109873		56904.5
13672.3	75413.9		153562							50939.2	69256.6		37692.2
97104	58075.4		189259							53150.9			98335.1
6878.52			193140							16502.3	67389.6		73767.8
18435.6	42811		176506							79963.8	72323.6		51995.6
43430.8	56276.8		69026							117278	74246		79390.2
74615.6	45839.3		78939							28809	56879.7		68958.1
66620.8	58328.4		211194							81767.5	34245.8		62135.3
54920.5	42318.4		178074							85367.5	79360		62145.6
39214.8	45859.9		102573							98967.2	100417		59473.4
43842.6	85982		164812							75585	46539.4		31881.9
14574.9	40635.2		154886							83677.3	116011		91704.4
11255.3	105855		155534							55740	85574.5		74389.7
19582	82312.2		71352.1							13343.4	60675.5		56637.9
120349	74312.1		49978.1							78134.8	56028.5		71023.9
32162.5	36741.9		94675.6							72404.7	93405.4		57824.4
83410.3	82336.3		110893							55053.4	63077.3		93855.6
50092.1	53328.6		77969.9							71290.3	74315.2		42094.5
8190.95	80693.9		34595.6							62648	93542.7		52926.4
43283.9	87300		186442							60915.8	57331.6		71992.9
27374.6	24757		154667							35371.9	83649.4		70334.1
12256.8	79428.3		71753.6							20310.5	79767.1		66661.2
48768.7	102547		81746.1							127111	69110.5		75022.3
76342.8	77308.3		119643							85198.4	84230.1		81226.4
6339.19	60544.1		273767							59954.3	107038		71350.6
33506.2	100834		48339.2							82258.1	75664.7		39681
23419.5	89078.1		52545.6							15275.9	61162.3		59134.2
49342.1	62317.7		45665.4							66806.6	80873.9		63689.3
17449.6	104416		146987							131137	78127.2		67425.3
20074.8	77565.2		108134							65840.6	57056.1		38141.8
28458	48285.4		116168							41143.1	63509.1		69414.6
10608.5	68758		124401							94398.7	60341.7		79534.8
5832.32	62644.9		116354							45046.8	90870.3		61077.5
6970.04	81177.6		72445.3							143433	56773.7		72001
98970.6	47463.2		39161.9							106427	96165.1		47225.4
92132.4	174866		158955							79023.9	68975		64990.7
75648.4	63127.7		181932							55302	55933.5		96652.2
67670.2	26497.1		92537.4							59674.2	72426.4		70220.5
37809.9	69916		135297							56763.7	53548.5		87415.2
8919	48950.9		131139							44183	57163.2		46118.9
21094.8	73867.8		167236							69519.6	45238.2		23568.3
23633.6	34484.9		74415.2							57158	64340.5		62286.8
35834.2	67991		75634.1							53330.8	48462.7		51790.1
22957.8	49301.1		40307							88814.2	68825.4		54826.1
218950	119996		133716							117490	94912.9		56509.6
45009.5	134863		113253							99975.9	85024.9		82938
19527.5	55987.6		74726.3							64563.2	75583.9		63438.6
57522.8	50025.4		75881.7							63824.7	60475		59960.9
45261.4	53871.3		59884.8							87142.7	42711.7		79925.9
20939.4	33028.5		112507							69640.9	73704		45815.5
20856.8	56651.9		89964.8							121744	72576.5		55075
37476.5	62641.9		117515							49945.2	117558		55619.8
92089.8	93164.4		155428							70380.8	53057.3		52797.3
97706.1	37658.5		213029							140311	62786.8		71446.4
27048.9	58598.8		65472.7							66295.4	94353.6		70114.3
19811.3	61606.1		103944							52310.8	51591.6		52369.8
33992	32295.8		176870							114710	140235		47439.3
20900.6	89718.3		224697							17390.1	92643.6		71106.8
33349.3	88985.5		136567							46519.6	75905.5		61968.6
84007.4	98263.6		84349.7							84790.4	79952.3		48197.3
18606.5	67138.2		149114							98949.5	56685		67416.6
51204.8	43698.9		151528							79744.7	64807.9		56324
9244.47	9351.28		185265							80774.4	63648.8		41029.6
36660.3	59670.6		55403.7							64745.8	68492.4		90994.9
26224.4	61469.1		143351							68316.4	71996.3		89269.8
18594.2	45813.3		154614							45022	84876.6		76238.6
5003.8	70361.6		110045							60546	83214.1		98242.5
71359.9	90695.9		103405							48130.6	41847.7		75998.4
24043.3	46363.2		112104							110051	91302.3		48210.1
25383.3	80517		69142.2							43191.2	93909.4		54438.6
18461.2	66413.7		54873.2							113365	62706		43344.6
33812.3	52863.8		120593							74502.1	126074		62088.3
137196	62174.1		161128							17862.7	76255.8		46420.2
28389.1	97258.3		173458							91656.9	64008.5		39913.2
13155.1	55713.7		120187							54093	100805		81436.2
65315.5	83472.5		246670							25867.5	88861.1		62294.2
44893.7	79776.8		103210							94433.9	78310.9		50031.1
76897.4	63569.4		95322.7							88708.9	143990		66747.5
35197.3	87261.1		129366							42920.7	81966.7		53336.4
20228.9	59182.9		38969.3							72337.1	67814.1		75516.7
16613.2	30135.8		136036							69216.8	67043.2		69574.9
28668.4	80355.7		86867.6							99348.1	41288.1		63829
26220.3	29176.5		133355							72877.4	70948.9		64349.3
203897	64019.4		67116.9							54614.7	54323.8		56291.1
4746.12	39070.7		104516							8034.46	44653.7		84484.2
13295.3	53751		180649							68692.1	33724.8		67046.3
58502	22400.6		80312.4							30204.2	122393		61888.1
130259	122810		163421							21978.9	70788.4		79576.9
23343.1	81914.6		122732							44271.8	76977.3		59234.7
15071.6	41351.7		107735							117276	79420.5		51320.8
94411.5	69713.1		80954							103584	71266.7		62045.2
120286	37300.4		131058							119770	54153		40434.9
18629.6	37934.3		114778							81141.9	72744.5		37339.6
38325	79432.5		162581							67302	65488.3		74679.6
31094.9	111571		61285.4							34029.4	104524		42686
32793.8	100505		69853.5							57749.3	70679		35004.1
11329	51667		26363.6							86298.9	47160.2		12324.5
14256.6	56885.3		82912.9							92995.4	68173.8		69122.9
59893.4	66748.5		100504							60978.7	101180		37094.9
63835.5	91991.5		114685							121373	78984.4		54523
10512.5	91614.8		191204							109658	159487		104792
68873.3	166064		194303							83419.8	51100.6		61847.5
139133	36042.8		71929.1							96911.1	68285.2		103256
41035.7	77269.2		74259.2							71878.4	63062.7		80661.6
35792.1	58158.1		54798.7							58563.4	88134.1		60774.8
19399.8	60381.5		175746							74206.9	41171.9		78955.6
15206.6	36283.2		97323.7							72091.2	64341.5		74416.5
60615.9	69109.8		96247.1							137825	90033.6		70641.1
6423.95	65681.2		55515.5							91215.5	82220.1		66059.5
6014.23	91340.4		126357							67390.5	39379.9		54047.7
85856.7	38907.5		59506							31425	93781.9		79584.4
29955.8	69428.3		59509.8							20006.2	61508.4		45571.2
8021.11	48301		150573							68855.1	87287.5		59331.2
41743.9	67040.5		102060							14089.3	77676.5		86137.1
47943.6	68593.7		44477.4							34085.3	70533.3		92139.5
48577.7	93297.7		56541.7							62207.7	70649.3		41554.4
66904.1	55848.1		37755.4							118641	106316		51257.3
33348.9	100472		151026							40237.1	48108.7		46823.3
42205.9	45357.4		188824							27610.4	48714		51131.8
44563.7	55581.9		169136							75593.6	69035.6		89019.1
25130	39665.4		163619							33891.7	85551.9		72077.6
8580.83	68774.4		229298							83740.5	41415.7		64320.9
56724.4	35272.3		117626							99262.8	80824		31704
96150	61220.8		135919							61595.4	85648.2		46623
82056.7	70817		116862							26626.2	60468.2		53749.3
76853.7	55285.7		102553							115794	63614.4		47073
16535.7	42789.2		136694							49036.4	51588		71313.9
40475.4	29829.5		75756.7							46649.9	116846		73785.7
93798.3	112456		63365.5							44388.5	57543.1		53266.1
56148.9	28937.1		248665							67817.1	81813.7		41965.4
35907.4	94298.6		45401.6							118680	124363		51619.4
12070.4	101169		48582.2							60301.9	81746.5		44164.4
10700.3	69210.1		108612							46697.9	61962.4		78493.7
29443.4	46265.9		96931.6							104685	78482.7		40956
20793.4	62129		29579.7							85080.2	100505		43194.1
32609.8	63304.7		44938.4							89121.3	87875.2		79307.6
42397.3	70508.5		255441							25749.7	56197.9		75508.6
53674.1	53472.9		11684.1							74434.9	93539.1		45462.6
28190.5	76704.5		112642							77244.4	93969.9		95947.9
26896.1	75730.5		218878							69407.3	133187		70797.2
55855.6	81188.4		99872.1							62518.3	46082.3		39997.1
52380.3	38635.4		199238							55383.4	61239.3		39410
40670.2	33893.6		146500							137999	57135.2		61622.5
36038.4	48538.3		241186							18746.8	73235.8		44343
53066.2	64086.2		105452							38554.8	48149		58000.3
62709.9	47289.6		138065							74503	51359.2		95118
12458.2	76531.5		111794							99474.6	78964.8		43996.4
57860.4	58274.8		135948							68615.9	112938		48271.9
13668	59468.3		129096							54844.9	52365.6		66360.8
43048.7	58102.1		84785							114929	80907		53526.9
41827.5	77773.3		116880							125194	73404.6		60967.4
28909.2	67827.3		163625							67479.1	53323.3		41882.9
6068.22	36799.5		64611.3							58424.2	95573.5		35384.8
13788.5	61901.4		379621							86967.1	45710.4		99832.9
98449.1	46298.3		129627							55070.8	55485.2		62976.9
80587	62522.5		59624.9							27103.1	44371.7		56970.6
136033	48917.4		69834.2							34041.2	59544.3		102625
102540	70685.4		185533							34976.9	46296		47107.8
288888	40827		116329							109382	49849.3		63729.4
18878.2	44869.1		66933.6							86344.1	38130.6		64899.7
26807.8	34460.9		134170							16826.8	52361.4		35468.8
35492.4	50095		24461.7							107646	71711		46456.9
88008.5	95810.9		74731.8							121548	10177.8		63640.2
152971	58886.7		129800							69098.5	68177.4
22780.2	64707.8		57177.4							55763.6	66290.8		74163.4
17671.8	61734.5		117605							51085.2	93474.6		83326.9
9747.73	105791		62345							42345.3	79404.8		53952.9
35931.5	69213.4		59702.2							78614.1	51620		63141.3
31949.3	51706.3		146682							43044.1	68822.9		36021.8
20100.2	52658.3		89286.7							13120	97032.9		79489.1
104522	109366		114034							27855.6	59409.8		50769.8
47107.2	81077.8		181223							108583	64700.4		64156.5
19905	61962.7		53153.1							57852.2	38362.7		61065.8
18402.8	26166.2		59062.6							47385.6	65569.3		92683.5
175303	79959.7		22264.1							88479.2	68003.8		74913.1
81490.6	35936		30640.5							61607.1	75332.5		46639.2
31584.6	72118.2		170973							94885.6	69517.7		71283.2
20072.3	43357.2		123454							106357	60822.2		61533.6
71065.7	62519.2		110660							90066.5	70912		49101.7
28195.4	59019.6		85449.8							74497.5	34460.7		47655.1
43123.4	22423.9		155345							71131.9	82985.2		48736.5
9281.24	69370.9		136025							76773.6	41599.5		70816.2
59800.8	37281.9		53995.2							31498.5	56977.1		65430
87545.6	52582.3		199136							85718.1	50651		69336.4
5970.83	25583.5		158460							80050.8	61180.5		65383.3
94357.7	52298.4		112344							133050	58373		62098.6
12923.9	50897.7		96282.8							93468.3	72655		74899
11194.9	58997.5		34427.2							28374.6	50332		49107.5
66693.4	50397		108461							107475	75501.8		54459.4
15080.3	59331.6		114941							81464.3	60391.4		58065.2
84840.4	42722.5		217591							63158.1	69069.6		54872.4
158411	47378.7		52858.6							58849	70845.7		55599.8
59856.4	67245.3		67937.9							62733.3	68147		74142.5
143219	61380.2		119470							33867.3	91047.8		72158.8
66744.1	92578.6		84575.9							75551.9	71861.2		60935.1
35353.7	88731		124093							56349.2	75091.5		41707.5
77859.4	67735.5		125495							78584.9	81732.1		82338.5
23397.3	49316.3		78114.3							94028.8	78789.1		52733.2
58660.6	77273.7		164716							102290	45854.4		48067.2
24548.7	55120.1		127321							32323	96647.4		114696
79466.6	66777.2		117770							67664.7			61185
82737.3			177812							76870.6			48325.3
17852.8			126606							98889.1
21294.4			69422.4							70659.6
15839.4			71354.7							89761.1
49552.5			45684							53642.5
19711.8			65938.9							93828.8
68307.9			169462							133636
42067.1			153624							41001.5
7447.98										7602.92
27143.1			166117							78479.3
58287.4			449340							62339
57395.5			201514							46029.5
17982.5			130591							15342.3
66475.2			63395.2							63216.7
77812.8			98511.6							35135.3
63593.8			87029.2							33752
124007			124903							123702
12750.4			99409.1							96588.8
39431.5			207605							92581
53023.9			125289							102719
32351.2			210535							287966
46761.4			85266.9							15359.6
25793.4			76613.2							86212.9
110784			198865							108127
21895.2			225410							85862.4
24523.8			213878							94815.4
35252			263327							117953
77508.1			115754							109517
36787.5			114103							38829.3
99430.5			138242							24894.7
33192.6			119059							108372
23267.8			175802							88955.6
4930.27			139033							60433.5
26295.7			172475							157623
53397.2			121844							87689.7
6773.62			109901							42333
61347.6			214839							58175.3
69714.8			69276.7							27284.9
57921.4			208136							114923
52201.3			86508.1							119034
65280			186326							70668.1
15107.8			101434							34686.7
35414.5			153022							76829.4
38512.1			178990							95865.5
98521.2			161431							15453.4
67569			166158							113526
24581.4			237086							53560.4
41923.4			87843.3							81781.1
24726.7			180444							65335.9
11678.4			122772							17956.6
46550.4			184856							116022
75911.5			172956							43353
20525.3			70916.7							40312.2
57957.2			147688							65820.6
11368			142104							30116
36629.3										88849.5
88151.9										9388.53
19036.4										114743
140480										109285
8771.59										110475
46418.3										57591.8
24150.6										82342.6
105644										9144.25
12408.3										102870
75007.9										59795.8
32971.7										80936
16375.3										46871.9
33626.1										103052
23080.1										104382
29862.1										75508.9
76903.5										69247.3
53682.5										50759.6
29633.8										59708.8
24943.1										29505.8
45451.7										76080.8
115734										76460
108602										19465
56158.8										21125.5
40143.8										53146.3
24193.7										116045
18337.3										94092.6
134949										48464.1
38113.8										69553.5
7182.31										90970.4
83232										113144
13009.7										124004
8716.26										52842.9
96398.4										71404.4
105279										95498.8
56978										69018.1
38532.2										51269.1
23390.5										79132.3
37869.2										122767
35124										33303.7
54849.4										67367.7
51043.5										70710.9
35580.2										55188
28322										69357.7
80623.4										80366.2
25600.8										73940.8
78556.1										57219.7
47640.5										31073
5386.58										26530.4
10744										34505.8
23615.7										55191.1
27594.5										17245.7
59731.7										103990
34703.8										12793.2
10492.2										76914.9
66782.9										64348.1
61999.9										103738
52911.8										86205.6
57122.4										104412
5230.97										38299.2
7253.69										87039.3
154963										94612.9
12785.1										94952.7
104271										135556
36802.5										71905.4
143950										76644.9
20634.8										19227.6
21428.9										48429.1
4965.03										87490.5
5979.65										83257.6
39878.7										72093.1
51221.4										83524.6
19998.5										67882.2
19903.7										109854
38423										88256.1
39491.5										65554.5
94380.1										139332
90531.7										49628.6
66696.2										97405.9
36416.1										62717.6
25554.8										115873
43146.1										12472.7
14527.1										51486.4
37855.3										98027.4
7857.68										19574.3
17205										67480.9
31792.5										64877.2
24462.2										72977
26662.2										82557.7
26033.8										95078.6
13184.7										123963
89332.4										77818.5
252028										85913.1
29905.1										48858.6
28289.5										92071.6
10167.6										112204
22782.3										127605
31220.8										86571.3
5894.89										70244.2
62816.8										73783.9
44864.5										39572.8
77884.1										131399
9579.68										29448.9
115885										114487
52481.4										20948.6
16453.4										90998
30981.9										83615.8
32695.6										13894.4
60096.9										63144.3
8862.93										147971
107204										94610.9
48441.9										82652.2
65822.5										70717.3
11006.5										66103.4
50197.2										64076.4
16903.8										54800
50990.7										89476.8
30338.3										106475
79999.3										53334.5
86592.6										46479.4
30611.9										54314.6
83607.5										65992.4
40489.2										71769.2
75479.8										12559.6
19138.6										57393.6
7564.22										44656.1
86083.6										17046
5258.77										70742.9
49496.5										48771.1
27172.2										90688.5
13310.5										71352
18162.9										49623.3
9707.78										88419.5
49130.8										122135
26743.1										83676.7
40501										112585
14462.1										22722.3
41929.4										37947.1
18371.6										129348
17853.5										52759.8
24036.1										107269
15708.2										106021
25101.3										70554.5
80148.3										75125
42884.9										48005.8
53397.1										17684.1
75292.3										31681.3
11414.2										94595.8
25477.3										108025
38169.5										35341.7
34503.7										37458.1
129508										75274.1
40903.4										75488.2
48497.3										124694
22925.1										153016
9918.78										117484
30302.1										73608.4
24585										86534.4
33499.3										66608.8
103497										82534.5
22458.6										93175.9
50982.6										45773.4
15138.3										43181.6
78508.8										90960.2
50033.2										56516.6
27058										25815
37468.1										53181.4
82090										34956.7
36447.5										45781.1
27258.2										29107.6
82675.6										116532
7486.7										89986.3
8870.23										106110
8944.02										38073.2
6941.63										54214.1
39976.1										84788.6
130611										47889.4
55067.2										43611.6
25568.6										58633.8
88904.3										58668.8
15193										55924.5
35562.8										59086.9
83988.1										82964
17996.8										87615.1
36784.6										41342.4
8069.75										61601.8
57336.2										82936.8
77041.5										96257.7
59913.5										54467.2
94832.1										109100
57921.6										81218.7
										107402
57323.6										18732.8
28515.8										63639.2
19853.2										74934.8
47151										87809.2
14807										86383.6
8095.6										118162
56454.8										93549.8
96244.1										48563.1
44860.4										117748
58344										80332.6
53253.3										96236.3
57476										44856.4
16266.8										37384.5
141887										138547
12586.1										38006.8
132766										31899.3
14044.9										63556.8
18989.3										89881.1
9169.32										21810.5
43688.7										44420.1
8252.78										18945
13690.3										58737.4
72289.1										80335.3
49357										71921
44084										56696.2
5174.48										80461.2
14508.9										37202.4
26676.3										47680.4
38542.8										47172.6
25819.8										28029.9
39076.5										50481.7
71126.1										18982.7
53121.6										136219
11965.6										75468.5
34474.9										123677
12204										96446.6
38192.9										11356.1
22652.9										48804.4
105249										37762.4
32546.8										78618.4
61937.7										175332
7699.71										66795.1
16560.2										109613
40127.5										83879
138287										59470.4
5213.94										63235.3
66794.4										53139.7
8840.14										102460
57570.3										103096
79114.3										52608.8
130078										82062
89286.2										25515
13221.4										11937.6
16181.2										126955
22818.9										84478.5
19545.3										68627
18357.4										70033.9
41355.6										74555.9
34435.8										45537
69487										47335.4
20730.5										117758
51828.8										48152.5
13854.9										24901.9
37086.1										50994.3
97243.6										26604.7
42579										81030.4
65889										157782
91504.4										112164
49248.9										55882.3
24563.4										91400.9
24151.5										25662
53380.7										34700.3
53772.3										87406.2
74218.5										36987
32509.6										83900.6
134743										24897.8
47583.1										78624.8
26521.8										135643
49663.1										85807.2
33818.8										87751.5
53756										61183.6
56660.8
74131.9										99111.5
50231.8										57757.1
4999.4										84954.6
36679.3										58626.8
12433.5										28486.7
79976.2										16268.6
76439.1										122250
23274.5										80819.7
4940.56										53860.1
12806.9										82835.9
14223.1										84577.5
12942.6										96764
29328.9										78554.3
52612.5										79155.3
19250.7										18585.6
252142										108428
36510.9										12476.2
13668.1										38677.8
113448										41053.1
13819.2										25813.9
23464.3										45394.9
78275.5										73379.4
98469.5										53265.4
76252.6										35239.8
70387.5										103241
28110.5										93647.3
18041.7										67217.4
53910.6										34972.5
15964.8										44467.1
38962.4										85809.5
220859										70004.1
26414.4										66530.9
41850.8										75401.1
8740.89										77785.4
50551.6										77670.6
42906.8										64430.4
44330.5										75557.3
46728.9										32351.4
152303										75357
43899.4										62328.4
44317.8										121162
80709										83766.2
29815.8										89996.7
38025.5										41787.6
76060.8										41548.3
66993.9										77545.2
34812.8										116651
60155.2										36043.2
168501										66386.4
39532.5										24447.6
38496										91379.6
91047.3										72484.7
13598										91799.9
6193.88										100398
10454.7										37244.8
43694.8										44078.3
49139.5										54880.9
18642										51813.4
29950										60512.9
25549.1										17839.1
17821.2										79555.9
29820.2										41519.4
70878.4										74860.2
47324.8										62191.7
59629.1										82353.2
32879.5										11331.1
39299.2										40880.2
30672										92542.1
7057.79										93409.1
32718.2										72890.6
66788.4										68680
52788.8										116893
42219.1										85273.2
46996.9										68337.2
62211.9										70176.8
60595										60351.8
25657.4										70369.7
38643.2										92230.3
53333.3										20772.2
9402.54										52020.5
45053.4										139964
18094.6										80726.7
65188										73521.3
100572										57108.9
38226.7										46327.4
65881.1										89869
38180.3										77441.6
56018.1										81718.1
46936										78286
11589.5										41456.2
25500.1										77951.6
22809.6										42815.7
50957.3										76530.9
12771.5										85208.9
33709.3										65714.8
45491.2										32626.3
15524.4										31990.5
34988.5										33596.5
64917										28477.4
6391.52										54818.4
66060.6										56342.8
48208.3										35379.1
18521										112913
15201.1										61838.1
49561.6										36765.7
65548.1										110361
45429.1										51036.7
14807.2										12497.6
36595.5										65856.6
68534.5										74600.3
16496.5										94026.6
67737										47217.6
76544.3										62858.3
28811										51429.6
19481.2										64885.3
40782.2										30743.8
64603.4										36764.8
11861										80487.8
6472.23										12041.2
8426.74										156617
75622										49066.1
6226.28										46096.5
25400.7										34879.5
49418.7										58771.1
10729.7										48764.8
33845.5										86315.4
18793.4										74846.4
45742.4										75347.5
37392.4										80746.9
22785.7										71955
37338.2										60810.9
5963.31										73597.8
17955.5										53888.8
29259.2										78914.3
79251.7										108479
63545.6										43504.2
67683.9										102155
63425.9										131542
30405.3										87909.3
211580										75671.1
15555.3										110755
30908.1										58162.3
40020.9										18563.2
73250.1										81235.2
14535.3										71159.9
62211.3										34964.4
29085.3										62078.3
52157.8										52894
36783.6										48568.2
25821.1										53554.3
80767.6										80670.2
19137.4										62152.9
29649.2										79130.5
27634.2										53637.1
42922										21879.5
30094.2										51638.9
17280.8										39209.1
52475.7										40482.5
25148.6										82220.9
61026.9										55038
7154.6										77596.8
25470.7										63620.8
18599.4										84663.2
74649.9										60051.2
30223.4										66302.3
117273										60530
43179.2										75932.1
77575										29547.7
27063.7										68024.9
51887										68856.7
94367.7										63761.1
122546										85037.2
44894.2										41920.2
121086										67757.6
77425.6										87565.1
26159.2										86193.9
19363										88686.9
19953.8										19087.7
8914.88										47028.9
34521.9										75437.9
114088										48968.9
35231.5										42660.5
52041.8										60503.6
42800										84965.2
17016.5										68428.2
17274.3										97066.1
27831.2										71399.5
44741.1										20825.1
23848.4										115565
25768.6										98605
9075.56										67731
14060.9										42997.8
52379.7										87228.3
89640.6										74140.1
26293.7										53520
37039.8										16483.6
72118.4										44584.9
46745.6										40832.1
90906.4										88854.1
15847.3										46276.7
5276.24										84912.7
55689.1										75881.5
87903										55610.6
47060.3										14791.1
16215.7										61553
54001.3										41313.5
28108										31604.8
28292.5										16501.3
64277.4										17130.6
41293										14528.2
18326.8										113706
132552										15251.9
38297.6										69828
26376.5										58406.4
30388.6										18397.2
54067.7										44002.1
172799										35634.9
30592										57320.7
19358.2										63818.8
16744.3										81976.1
23595.2										51030
47020.7										28845
13313.9										33321.3
49679										33949
35064										86745.4
28847.7										74727.5
33935.6										84551.5
25244.1										46332.5
42756.3										32477.2
39566.8										153200
93666										25740.2
54348.2										74441.9
47843.3										55703.9
34971										79210.4
77624.4										49343.4
80554.5										22306.7
107794										66922.4
22766.9										59168.5
46277.2										74504.1
54371.1										74505.8
131438										50222.8
26665.7										70041
53287.8										48969
29689										42569.3
34368.1										20600.9
14334.9										59939.1
45295.3										77965.9
100199										78016.7
49497										36685.8
12584.5										76752.6
36713.6										55438.4
43228										77535.3
255977										33256
121914										46355.8
38815.2										54663.1
28069										86840.3
16650.6										53156.3
35855										129728
87295.5										69725.9
51754.2										92795.7
70457										57149.4
29162										72359
54009										32471.9
111697										105898
15265.7										108101
34203.9										68271
36307.2										130462
70178.9										103465
20809.4										37815
16271										58228.6
76323										58085.3
40763.8										18378.9
28695.9										74011.9
66296.6										102351
37738.3										56803
12455.7										12347.4
75026.6										101175
10442.5										90741
65520										50580.4
71686.6										35255.9
23359.9										50672.3
153297										17729.8
7688.47										59451.3
16524.7										46125.8
27635.2										67771.3
76557.4										10359.5
8730.31										63630.1
39918.6										53633.4
31801.7										111010
30048.1										74623.5
34280.7										77933.8
45680.3										98451
8311.48										82073.6
43664.9										81003.9
31249.6										46451.9
12295.5										28964.9
38490.1										70902.6
22307.5										89215.5
32712										98352.9
26630.6										34943.3
37683.3										64548.8
44011.5										67832.2
47677.1										46609.3
61831.8										51131.9
6336.73										58630
10814.3										20173.8
79073.6										97701.3
79345.6										83841.6
81272.3										52772.4
125375										68773.6
48599.7										96930.8
69058.3										86787.9
23780.5										47137
31378.5										17420.7
15086.5										24260.6
65350.2										73334
148318										55354
116352										93242.4
47341										22745.4
42352.7										79561.8
24767.6										68135.9
26821.3										65489.3
26360.3										50630.6
17780.1										35989.1
141708										69903.6
69709.2										66504.6
42618.5										99866.1
15978.7										93183.3
89378.7										65253
21912										62750.6
15197.7										105444
43654.4										100989
39732										94446
13493.2										16207.2
42504.7										65617.7
22394.8										69373.7
42520.3										75109.9
26949.7										108862
27915.3										52349.5
14033.2										82637.1
7623.74										77670.7
17827.2										59779.9
20949.1										55412
29651.2										93884.2
96938.7										94125.8
12572.4										52624.6
45127.3										35121.9
14824.3										68038.3
37717.4										62250.7
46705										128415
75628.6										42833
44848.9										52276.9
47387										42449.2
38246.9										78491.1
64144.3										63556.4
7321.02										99240.9
94393.6										78647.1
58807.3										43983
8062										66827.8
5333.35										64540
70170.2										122379
17888.5										43156.2
23871.5										28916.8
36695.6										44590.1
61111.1										51814.9
44510.2										54891.5
16625										42594.7
26511										37538.2
13240.2										78796
58988.7										39829.6
16805.9										90824.9
58062.7										71254
14833.9										80356.1
15216.9										21186.5
48421.6										91513.2
60020.7										60811.1
18745.3										84697.1
30395.1										96775.3
22870										60649.6
48614.1										142643
34096.3										47784
50733.3										32647.7
8033.45										42058.1
37489										56308.7
18430.1										85169.8
149069										16074.3
19225.9										85910.6
21198.8										70152.5
77902.9										48478
27476.2										56363.8
67309.9										106936
31012.6										21562.9
32981.7										38794.2
61313.1										49946
12747.6										51952.4
47887										32980.5
13222.8										82808.6
67639.4										70896.8
102194										73786.8
172888										43210.6
27414.7										75830.8
17219										88182.4
93245										88686.1
92122.8										75490.9
28310										28820.1
34639.5										25739.5
5288.32										67477.4
28577.1										104592
5834.59										152129
49183.6										104546
79551.2										64563
45379.5										83236.6
5191.14										47317.9
20850.6										77724.4
58240										64276.9
[truncated: 6,727 more rows]
[truncated: 19 more columns]

## Sheet: Fig2
2a												2b									2c									2d						2e												2f
KO efficiency												Flow Data									Flow Data									Flow Data						Flow Data												Flow Data - LCMV boost (D5 SPL)
													%_Tcf7+/Tcm gp33 CD8				%_Tcf7+/Tem gp33 CD8				ABS CD8+ T cells/ SPL [x10e6]				ABS CD8+gp33+ T cells/ SPL [x10e6]					% Tcm or Tem / CD8+ gp33+ T cells						% IFNg+ / CD8 [SPL]						%
												Mouse	WT	Δ/Δ			WT	Δ/Δ				WT	Δ/Δ		WT	Δ/Δ				WT	Δ/Δ	WT	Δ/Δ			WT	Δ/Δ	WT	Δ/Δ			coi/CD8	coi/CD8/CD8 IFNg	coi/CD8/CD8 IL2	coi/CD8/CD8 TNFa			% CD45.2+ / CD8 T cells [SPL]
												1	91.1				62.4				memroy EXP 1	5.95	4.4055		0.6307	0.437026				Tcm	Tcm	Tem	Tem			56.5	32.7	20.7	12.1		_ICS_B1_PMA Iono.fcs	17.2	56.5	29.7	51.1			WT	Δ/Δ
												2	89.4				56.2					7.5075	3.4202		0.476726	0.234284				63.1	56.5	30.2	38			52.2	34.9	26.9	15.4		_ICS_B1_gp33.fcs	21.8	20.7	5.69	17.3			9.61	1.66
												3	83.2				41.5					3.2265	9.87		0.315552	0.615888				63.9	43.1	30.5	50			51.3	48.4	20.9	23		_ICS_B1_unstim.fcs	21.1	0.5	0.097	0.5			6.5	4.06
												4	83.1				40.9					3.3158	9.176		0.358106	0.356946				62.3	48.6	31.3	44.1			53.1		23.9										8.58	2.22
												5	92.7				56.7				memory EXP 2	8.239	3.2466		1.54893	0.316543				58.8	46.1	33.2	46.4								_ICS_B2_PMA Iono.fcs	20.2	52.2	28.2	48.1
												6	72.6				22.6					5.084	3.5		0.935456	0.469				58.4		35.3				% IL2+ / CD8 [SPL]					_ICS_B2_gp33.fcs	25.1	26.9	6.39	21.7
												7	74.3				24.1					6.05	1.9316		1.0285	0.34962				57.4		36.2				WT	Δ/Δ	WT	Δ/Δ		_ICS_B2_unstim.fcs	25	0.51	0.46	0.45				spleen weight (mg)
												1		excluded (poor KO efficiency)				excluded (poor KO efficiency)				5.809			0.935249					54.4		38				29.7	14.5	5.69	2.21									B WT 1	148
												2		excluded (poor KO efficiency)				excluded (poor KO efficiency)			memory EXP 4	9.99	9.168		0.880119	0.612422				57		36.8				28.2	15	6.39	3.2		_ICS_B3_PMA Iono.fcs	18.2	51.3	28.2	46.5			B WT 2	152
												3		excluded (poor KO efficiency)				excluded (poor KO efficiency)				11.564	7.4		1.05579	0.47138										28.2	19.8	5.59	5.58		_ICS_B3_gp33.fcs	21.6	20.9	5.59	16.5			B WT 3	118
												4		excluded (poor KO efficiency)				excluded (poor KO efficiency)				12.32	10.971		1.15438	1.27264										26.6		4.99			_ICS_B3_unstim.fcs	22.1	0.5	0.21	0.35			B FF 1	140
												5		68.9				10.6				7.592	8.28		0.301402	0.828					coi/CD8+/gp33 | Freq. of Parent	coi/CD8+/gp33/Tcm	coi/CD8+/gp33/Tem	coi/CD8+/gp33/Tn														B FF 2	162
												6		71.1				5.24				13.968	5.73		1.2236	0.426885				_ST1_A1.fcs	6.19 %	63.1 %	30.2 %	1.20 %		% TNFa+ / CD8 [SPL]					_ICS_B4_PMA Iono.fcs	23.3	53.1	26.6	49.2			B FF 3	170
												7		54				5.58				11.607	8.316		1.29998	0.8158				_ST1_A2.fcs	8.89 %	63.9 %	30.5 %	0.84 %		WT	Δ/Δ	WT	Δ/Δ		_ICS_B4_gp33.fcs	28.2	23.9	4.99	19
																						11.055	7.105		0.89435	0.5684				_ST1_A3.fcs	7.78 %	62.3 %	31.3 %	0.67 %		51.1	27.4	17.3	10.1		_ICS_B4_unstim.fcs	27.1	0.31	0.021	0.19				coi/CD8
																						10.431	7.955		0.980514	0.509916				_ST1_A4.fcs	6.14 %	58.8 %	33.2 %	1.21 %		48.1	31.1	21.7	12.1									_ST5 Spleen_#1_B WT.fcs	9.22
																														_ST1_A5.fcs	7.31 %	58.4 %	35.3 %	0.94 %		46.5	42.4	16.5	18.9		_ICS_B5_PMA Iono.fcs	20	32.7	14.5	27.4			_ST5 Spleen_#2_B WT.fcs	9.93
																								%		ABS				_ST1_A6.fcs	9.74 %	57.4 %	36.2 %	0.51 %		49.2		19			_ICS_B5_gp33.fcs	22.4	12.1	2.21	10.1			_ST5 Spleen_#3_B WT.fcs	9.01
														% Tcf7/Tcm	% Tcf7/Tem							EXP1	splenocytes (x10e6)	coi/CD8	coi/CD8/gp33	CD8	CD8+gp33+			_ST1_A7.fcs	7.55 %	54.4 %	38.0 %	0.46 %							_ICS_B5_unstim.fcs	22	0.39	0.12	0.27			_ST5 Spleen_#1_B FF.fcs	9.26
												pre_WT 1_001.fcs		91.1 %	62.4 %						LCMV WT_A3	SPL_WT1_002.fcs	50	11.9	10.6	5.95	0.6307			_ST1_A8.fcs	10.6 %	57.0 %	36.8 %	0.32 %		EXP 2												_ST5 Spleen_#2_B FF.fcs	10.7
												pre_WT 2_003.fcs		89.4 %	56.2 %						LCMV WT_A30	SPL_WT2_003.fcs	91	8.25	6.35	7.5075	0.476726			_ST1_B1.fcs	15.8 %	56.5 %	38.0 %	0.21 %		WT_R1	WT B1				_ICS_B6_PMA Iono.fcs	26.4	34.9	15	31.1			_ST5 Spleen_#3_B FF.fcs	9.02
												pre_WT 3_005.fcs		83.2 %	41.5 %						LCMV WT_A33	SPL_WT3_004.fcs	45	7.17	9.78	3.2265	0.315552			_ST1_B2.fcs	14.7 %	43.1 %	50.0 %	0.24 %		WT_U3	WT B2				_ICS_B6_gp33.fcs	27.7	15.4	3.2	12.1
												pre_WT 4_007.fcs		83.1 %	40.9 %						LCMV WT_A10	SPL_WT4_005.fcs	59	5.62	10.8	3.3158	0.358106			_ST1_B3.fcs	14.0 %	48.6 %	44.1 %	0.23 %		WT_U10	WT B3				_ICS_B6_unstim.fcs	27.1	0.28	0.19	0.21
												pre_WT 5_009.fcs		92.7 %	56.7 %						LCMV Δ/Δ_E1	SPL_KO_1_006.fcs	45	9.79	9.92	4.4055	0.437026			_ST1_B4.fcs	13.4 %	46.1 %	46.4 %	0.35 %		WT_U30	WT B4
Flow Data												pre_WT 6_011.fcs		72.6 %	22.6 %						LCMV Δ/Δ_D33	SPL_KO_2_007.fcs	49	6.98	6.85	3.4202	0.234284									F-F_J1	Δ/Δ B5				_ICS_B7_PMA Iono.fcs	15.4	48.4	19.8	42.4
												pre_WT 7_013.fcs		74.3 %	24.1 %						LCMV Δ/Δ_O11	SPL_KO_3_008.fcs	70	14.1	6.24	9.87	0.615888									F-F_J3	Δ/Δ B6				_ICS_B7_gp33.fcs	18	23	5.58	18.9
% gp33/ CD8+ T cells [/ul blood]												pre_KO 1_015.fcs		excluded (poor KO efficiency)							LCMV Δ/Δ_M3	SPL_KO_4_009.fcs	62	14.8	3.89	9.176	0.356946									F-F_L10	Δ/Δ B7				_ICS_B7_unstim.fcs	18.4	0.89	0.98	0.9
	WT					Δ/Δ						pre_KO 2_017.fcs		excluded (poor KO efficiency)
	D15	D25	D40	D60	D80	D15	D25	D40	D60	D80		pre_KO 3_019.fcs		excluded (poor KO efficiency)								EXP2	splenocytes (x10e6)	coi/CD8	coi/CD8/gp33	CD8	CD8+gp33+
LCMV WT_A3	17.4	21.1	8.3	12.7	5.64							pre_KO 4_021.fcs		excluded (poor KO efficiency)							WT_R1	_ST1_B1.fcs	77	10.7	18.8	8.239	1.54893
LCMV WT_A30	18.3	19.9	10.8	10.9	4.43							pre_KO 5_023.fcs		68.9 %	10.6 %						WT_U3	_ST1_B2.fcs	41	12.4	18.4	5.084	0.935456
LCMV WT_A33	10.3	11.5	4.69	5.87	3.16							pre_KO 6_025.fcs		71.1 %	5.24 %						WT_U10	_ST1_B3.fcs	50	12.1	17	6.05	1.0285
LCMV WT_A10	17.6	17.4	8.88	10.1	7.12							pre_KO 7_027.fcs		54.0 %	5.58 %						WT_U30	_ST1_B4.fcs	37	15.7	16.1	5.809	0.935249
LCMV Δ/Δ_E1						16.3	18.3	7.06	8.32	2.64											Δ/Δ_J1	_ST1_B5.fcs	42	7.73	9.75	3.2466	0.316544
LCMV Δ/Δ_D33						12.5	13.2	3.8	4.67	1.97											Δ/Δ_J3	_ST1_B6.fcs	28	12.5	13.4	3.5	0.469
LCMV Δ/Δ_O11						12.7	13.8	7.86	7.48	4.16											Δ/Δ_L10	_ST1_B7.fcs	22	8.78	18.1	1.9316	0.34962
LCMV Δ/Δ_M3						12.1	12.7	4.57	5.06	4.1
																						EXP4	splenocytes (x10e6)	coi/CD8	coi/CD8/gp33	CD8	CD8+gp33+
																					WT_G11	_SPL_WT#1.fcs	54	18.5	8.81	9.99	0.880119
																					WT_I1	_SPL_WT#2.fcs	59	19.6	9.13	11.564	1.05579
																					WT_F1	_SPL_WT#3.fcs	70	17.6	9.37	12.32	1.15438
																					WT_F3	_SPL_WT#4.fcs	52	14.6	3.97	7.592	0.301402
																					WT_F11	_SPL_WT#5.fcs	72	19.4	8.76	13.968	1.2236
																					WT_F30	_SPL_WT#6.fcs	53	21.9	11.2	11.607	1.29998
																					WT_F1	_SPL_WT#7.fcs	67	16.5	8.09	11.055	0.89435
																					WT_F3	_SPL_WT#8.fcs	61	17.1	9.4	10.431	0.980514
																					Δ/Δ_D4	_SPL_FF#1.fcs	48	19.1	6.68	9.168	0.612422
																					Δ/Δ_G3	_SPL_FF#2.fcs	37	20	6.37	7.4	0.47138
																					Δ/Δ_F3	_SPL_FF#3.fcs	53	20.7	11.6	10.971	1.27264
																					Δ/Δ_F30	_SPL_FF#4.fcs	36	23	10	8.28	0.828
																					Δ/Δ_D3	_SPL_FF#5.fcs	30	19.1	7.45	5.73	0.426885
																					Δ/Δ_D11	_SPL_FF#6.fcs	44	18.9	9.81	8.316	0.8158
																					Δ/Δ_D30	_SPL_FF#7.fcs	35	20.3	8	7.105	0.5684
																					Δ/Δ_D33	_SPL_FF#8.fcs	43	18.5	6.41	7.955	0.509916
[truncated: 13 more columns]

## Sheet: Fig3
3b & 3c												3d										3e & 3f												3h														3i
												% cytokine production of WT or KO / AdTf p14 T cells										MFI Tbet / AdTf T cells												% AdTf cells/ CD8 T cells [Blood]														ABS AdTf p14 T cells / SPL [X10e6]
% Chimerism WT or KO / AdTf p14 T cells													TNFa		INFg		IL2					WT			KO										WT;p14					KO;p14								WT	KO
	WT p14				KO p14								WT	KO	WT	KO	WT	KO				579	554	499	685	646	585							D6	78.4	84.3	82.4	81.5	85.7	81.2	83.1	80.5	80.5	71.6				4.7102	7.15649
D3	36	39.2	40.5		63.2	57.4	56.8					M1	40.1	47.6	61.6	68	8.03	9.29				MFI Eomes / AdTf T cells												D10	53	53.6	55.1	52.6	57.2	54	54.2	57.4	45.6	36.8				9.408	0.804791
D7	49.8	47.8	49.3		49.3	51	49.6					M2	26.5	30.6	43.3	48.1	5.72	6.5				WT			KO									D25	38	50.9	46.3	53.6	47.8	34.7	19.4	40.3	32.9	25				7.26784	6.6222
D10	42.6	49.1	48.4	48.7	55	49.9	50.7	50.7				M3	33.2	38.5	55	59.7	7.56	9.02				1	92	57	1	129	89							D40	21.7	32	27.1	32.2	32.5	17.7	4.99	22.5	15	11.2				12.5337	2.46155
																						MFI GranzymeB/ AdTf T cells												D60	15.8	26	25	26.5	30.5	10.9	1.32	12.4	6.19	3.19				13.1077	1.1229
% Annexin+ cells (normalized to WT D3)												Fow Data										WT			KO
	WT p14				KO p14																	485	344	349	557	379	392
D3	1	1	1		1.08527	1.41085	2.02713						MFI			%
D7	2.51163	2.79457	3.91473		3.67054	3.99225	5.23256						coi/AdTf/KO | Geometric Mean (Comp-APC-A)	coi/AdTf/KO | Geometric Mean (Comp-FITC-A)	coi/AdTf/KO | Geometric Mean (Comp-PE-A)	coi/AdTf/KO/IFNg | Freq. of Parent	coi/AdTf/KO/TNFa+ | Freq. of Parent	coi/AdTf/KO/KO IL2 | Freq. of Parent																															index
D10	1.61628	2.95736	1.89922	2.23643	8.33333	5.31008	4.84496	5.1938				_Restim gp33_M1_001.fcs	303	1220	2799	68.0 %	47.6 %	9.29 %							GzmB	Eomes	Tbet		GzmB	Eomes	Tbet																	Specimen_001_wt p14_1_002.fcs	#1
												_Restim gp33_M2_002.fcs	253	791	1322	48.1 %	30.6 %	6.50 %					coi/AdTf	coi/AdTf/WT | Freq. of Parent	coi/AdTf/WT | Geometric Mean (Comp-Pacific Blue-A)	coi/AdTf/WT | Geometric Mean (Comp-PE-Cy7-A)	coi/AdTf/WT | Geometric Mean (Comp-PerCP-Cy5-5-A)	coi/AdTf/KO | Freq. of Parent	coi/AdTf/KO | Geometric Mean (Comp-Pacific Blue-A)	coi/AdTf/KO | Geometric Mean (Comp-PE-Cy7-A)	coi/AdTf/KO | Geometric Mean (Comp-PerCP-Cy5-5-A)					BLOOD D6		BLOOD D10		BLOOD D25		BLOOD D40		BLOOD D60				Specimen_001_wt p14_2_004.fcs	#2
Fow Data												_Restim gp33_M3_003.fcs	299	1013	2043	59.7 %	38.5 %	9.02 %				_TFs_M1 iso_004.fcs	29.0 %	43.0 %	118	464	584	51.7 %	153	526	521																	Specimen_001_wt p14_3_007.fcs	#3
				%									IL2	TNFa	IFNg							_TFs_M1_005.fcs	25.3 %	37.3 %	603	421	1163	56.9 %	710	509	1206			Mouse ID		coi/CD8	coi/CD8/AdTf	coi/CD8+	coi/CD8+/AdTf	coi/CD8	coi/CD8/AdTf	coi/CD8+	coi/CD8+/AdTf	coi/CD8	coi/CD8/AdTf			Specimen_001_wt p14_4_009.fcs	#4
D3					KO	KO Annexin	WT	WT Annexin																dMFI	485	-43	579	dMFI	557	-17	685			WT:p14_A1		50.7 %	78.4 %	32.8 %	53.0 %	17.6 %	38.0 %	18.2 %	21.7 %	18.2 %	15.8 %			Specimen_001_wt p14_5_011.fcs	#5
				coi/AdTf	coi/AdTf/KO p14	coi/AdTf/KO p14/KO AnnexinV+	coi/AdTf/WT p14	coi/AdTf/WT p14/WT AnnexinV+					coi/AdTf/WT | Geometric Mean (Comp-APC-A)	coi/AdTf/WT | Geometric Mean (Comp-FITC-A)	coi/AdTf/WT | Geometric Mean (Comp-PE-A)	coi/AdTf/WT/IFNg | Freq. of Parent	coi/AdTf/WT/TNFa | Freq. of Parent	coi/AdTf/WT/WT IL2 | Freq. of Parent																WT:p14_A3		56.3 %	84.3 %	38.2 %	53.6 %	23.0 %	50.9 %	23.1 %	32.0 %	25.4 %	26.0 %			Specimen_001_ko p14_1_013.fcs	#1
_SPL_A1 AdCoTf_005.fcs				41.3 %	0.632	3.35 %	0.36	3.59 %				_Restim gp33_M1_001.fcs	273	929	2112	61.6 %	40.1 %	8.03 %				_TFs_M2 iso_006.fcs	40.7 %	39.4 %	122	391	572	55.9 %	166	438	534			WT:p14_A10		51.5 %	82.4 %	47.0 %	55.1 %	22.7 %	46.3 %	18.3 %	27.1 %	23.8 %	25.0 %			Specimen_001_ko p14_2_015.fcs	#2
_SPL_B1 AdCoTf_006.fcs				13.1 %	57.4 %	3.64 %	39.2 %	2.57 %				_Restim gp33_M2_002.fcs	241	650	1145	43.3 %	26.5 %	5.72 %				_TFs_M2_007.fcs	36.1 %	38.7 %	466	483	1126	56.3 %	545	567	1180			WT:p14_A30		55.0 %	81.5 %	46.7 %	52.6 %	20.2 %	53.6 %	19.7 %	32.2 %	20.3 %	26.5 %			Specimen_001_ko p14_3_017.fcs	#3
_SPL_B2 AdCoTf_007.fcs				14.1 %	56.8 %	5.23 %	40.5 %	2.78 %				_Restim gp33_M3_003.fcs	269	800	1690	55.0 %	33.2 %	7.56 %						dMFI	344	92	554	dMFI	379	129	646			WT:p14_A0		61.5 %	85.7 %	43.7 %	57.2 %	16.4 %	47.8 %	20.4 %	32.5 %	25.9 %	30.5 %			Specimen_001_ko p14_4_019.fcs	#4
													IL2	TNFa	IFNg																			KO:p14_B1		53.9 %	81.2 %	39.0 %	54.0 %	17.9 %	34.7 %	19.8 %	17.7 %	21.7 %	10.9 %			Specimen_001_ko p14_5_021.fcs	#5
D7																						_TFs_M3 iso_008.fcs	33.2 %	41.3 %	125	328	580	54.1 %	169	371	538			KO:p14_B3		56.7 %	83.1 %	42.5 %	54.2 %	13.8 %	19.4 %	21.4 %	4.99 %	22.5 %	1.32 %
_ST1 SPL_M1_019.fcs				coi/AdTf	coi/AdTf/KO p14	coi/AdTf/KO p14/KO AnnexinV+	coi/AdTf/WT p14	coi/AdTf/WT p14/WT AnnexinV+														_TFs_M3_009.fcs	30.3 %	39.5 %	474	385	1079	55.8 %	561	460	1123			KO:p14_B10		50.8 %	80.5 %	36.6 %	57.4 %	17.1 %	40.3 %	20.4 %	22.5 %	20.0 %	12.4 %
_ST1 SPL_M2_020.fcs				0.397	0.493	0.0947	0.498	0.0648																dMFI	349	57	499	dMFI	392	89	585			KO:p14_B30		54.4 %	80.5 %	46.5 %	45.6 %	20.5 %	32.9 %	19.0 %	15.0 %	25.5 %	6.19 %
_ST1 SPL_M3_021.fcs				0.517	0.51	0.103	0.478	0.0721																										KO:p14_B0		36.9 %	71.6 %	29.8 %	36.8 %	18.2 %	25.0 %	19.9 %	11.2 %	22.8 %	3.19 %
				0.474	0.496	0.135	0.493	0.101
D10				coi/AdTf	coi/AdTf/KO p14	coi/AdTf/KO p14/KO AnnexinV+	coi/AdTf/WT p14	coi/AdTf/WT p14/WT AnnexinV+
_ST1 SPL_M1_005.fcs				0.32 %	55.0 %	21.5 %	42.6 %	4.17 %
_ST1 SPL_M2_006.fcs				1.75 %	49.9 %	13.7 %	49.1 %	7.63 %
_ST1 SPL_M3_007.fcs				6.29 %	50.7 %	12.5 %	48.4 %	4.90 %
_ST1 SPL_M4_008.fcs				7.66 %	50.7 %	13.4 %	48.7 %	5.77 %
[truncated: 36 more columns]

## Sheet: Fig4
4g																													4g
SEAHORSE																													SEAHORSE
	naive_180322_OCR
		WT									KO																		Time (minutes)	WT 3d IgG			KO 3d IgG						WT			KO
	Time (minutes)	replicate wells									replicate wells										WT			KO						replicate wells			replicate wells						MEAN	SD	N	MEAN	SD	N
	7.92164	62.7963	61.8626	66.4322	79.6966	70.7578	76.0302	71.6245	77.0992	72.0342	68.7195	66.214	57.2423	56.463	55.0431	62.1394	65.4186				MEAN	SD	N	MEAN	SD	N			54.2505	183.749	152.869	136.659	200.552	106.388	92.0922	62.4005		Bas	83.98	18.49	3	53.26	28.51	4
	14.5182	58.6992	58.8548	60.2702	77.4624	68.9144	73.946	69.43	74.3665	70.4764	67.68	64.054	56.5704	56.1563	53.5645	61.0257	62.9323			Bas	-0.08	4.02	9	-4.4	3.86	7			60.8203	188.535	156.569	126.259	207.836	114.925	96.9987	74.1586		Max	184.18	32.39	3	270.78	67.76	4
	21.0682	54.823	57.2585	58.8864	77.1936	67.6857	73.2479	69.2729	74.0522	70.452	67.0152	62.8518	55.523	56.5907	52.3139	60.8256	62.4324			Cap	35.43	9.48	9	18.44	6.25	7			67.4083	196.312	161.988	134.817	216.552	125.407	102.674	88.2523		SRC	100.2	15.58	3	217.52	57.72	4
	27.6198	52.4202	55.5668	57.4847	77.9105	66.7711	73.2772	68.8838	73.9969	69.8506	65.5251	62.6885	55.1833	55.9197	53.2092	60.2671	61.087			Res	35.51	9.82	9	22.84	6.32	7			80.7525	199.027	136.798	110.995	162.374	105.064	75.2676	3.21371		ATP	13.11	15.6	3	38.28	25.24	4
	34.268	54.4729	52.979	71.8496	78.1193	69.4025	58.1966	54.59	56.2019	59.7901	35.0165	24.2279	40.4489	56.791	58.4479	35.6092	33.3674												87.3539	178.19	122.442	99.6619	143.781	76.7792	67.9835	-17.8775
	40.8257	56.5707	51.551	72.0369	80.9216	67.0604	60.0087	56.0224	58.3913	57.9092	37.2112	25.6551	39.1902	53.6618	58.7129	35.9124	33.5349												94.0529	349.911	273.068	199.067	380.856	452.865	293.529	291.808
	47.4346	53.9624	48.0565	68.4469	78.2893	64.3804	56.7925	53.3098	57.0533	55.6347	35.5388	24.1263	35.8943	51.7315	55.5633	32.4991	31.9463												100.708	313.082	258.737	231.843	346.146	414.76	298.501	285.035
	54.1058	55.9269	48.4788	69.9517	80.7129	66.141	59.4485	56.3555	59.441	58.6075	38.0742	26.719	38.308	54.5822	56.8685	35.8643	32.9116												107.338	297.451	244.993	239.63	346.704	391.328	299.364	283.373
	67.3262	29.5699	31.1343	30.1909	35.6133	29.7888	28.1904	25.2104	29.7691	26.4625	26.3098	15.9546	21.4369	23.2519	28.7291	16.7936	17.2378												113.969	282.018	227.132	220.605	344.197	372.095	292.208	282.189
	73.9004	23.6632	25.3137	23.0892	29.4831	24.8979	21.4691	20.0481	22.734	20.8767	20.06	9.24334	16.9789	15.1636	22.8907	11.1583	11.7639												120.625	266.889	209.515	203.464	352.228	363.339	285.379	281.697
	80.5083	22.987	22.8002	20.052	26.6908	22.6446	19.4318	18.1457	21.5686	19.5734	17.551	7.43515	13.8212	15.0231	21.6947	8.54137	9.99034												134.004	113.635	91.9449	76.1976	239.238	98.8234	100.181	13.747
	87.1741	95.7576	96.7951	191.423	196.574	146.823	100.165	149.322	160.26	117.094	65.0514	63.433	103.038	62.1043	123.906	54.4658	56.3037												140.721	95.1385	78.645	68.2754	168.885	61.7568	90.5823	4.70024
	93.7595	120.046	107.413	217.525	209.97	135.438	104.534	152.318	162.911	107.738	70.4178	68.8846	95.5837	64.2022	124.214	53.021	57.399												147.168	81.476	68.488	60.9638	134.263	43.2625	81.1799	-10.3197
	100.374	131.885	127.965	245.284	234.53	158.66	110.201	164.497	171.029	114.958	75.661	73.9754	103.408	70.5772	133.278	59.045	61.5717
	107.037	134.899	131.517	251.415	244.3	171.356	109.649	170.028	175.08	121.295	76.7619	75.0902	109.493	73.7608	137.321	60.1057	61.5903
	113.59	136.916	134.755	255.137	248.177	178.273	109.973	174.476	180.112	126.37	79.7009	78.5638	115.83	77.1641	142.2	62.27	62.3103
	120.305	31.4989	47.849	34.6175	54.5581	26.9395	44.1504	34.0738	47.444	33.0801	26.2242	22.8454	42.3541	21.1164	46.2957	20.9939	28.8647
	126.953	37.71	49.9429	41.4522	62.7824	35.8515	46.9337	41.2976	52.8523	37.9824	28.362	25.7993	46.2848	25.4739	51.6817	24.5299	30.5442
	133.604	38.6838	50.1024	42.6769	63.9645	37.1669	47.7954	41.6798	55.1249	39.2591	25.9636	24.7131	47.2392	25.4918	52.4112	24.1707	30.2755
	140.235	38.3207	47.9789	41.27	63.1252	36.705	45.8811	41.14	53.6326	38.3239	24.0672	24.3921	45.3429	25.1299	52.5839	24.1455	28.9371
	146.859	38.3637	49.095	41.4808	62.8669	36.8569	47.5004	41.9199	56.0313	40.4532	23.6521	25.649	42.9316	26.0683	53.3764	25.9623	30.1595
	naive_180322_ECAR
		WT								KO											WT			KO
	Time (minutes)	replicate wells								replicate wells											MEAN	SD	N	MEAN	SD	N
	7.92164	18.0348	19.9589	16.5744	22.2428	18.4236	22.9548	19.6608	21.1222	25.6899	19.6214	18.6903	19.9144	20.1074	21.4917	20.1743	20.6423	24.4799		Bas	20.08	11.69	9	8.66	11.63	7
	14.5182	17.6172	20.8056	16.7027	22.8418	18.2525	23.7192	19.5752	21.1783	25.4976	19.8621	18.5793	20.1472	20.204	21.7344	20.5236	20.7702	24.4588		Max	132.25	50.82	9	58.85	20.68	7
	21.0682	17.0906	19.3804	16.253	21.8468	16.9933	23.371	18.3697	20.3923	24.953	19.5467	18.2934	19.8302	19.3931	21.3441	20.4636	19.9804	24.1053		SRC	112.17	44.44	9	50.18	24.78	7
	27.6198	16.4682	18.7034	15.745	20.8347	16.3633	22.0428	17.0261	20.1371	24.2028	18.4592	17.8411	19.5827	19.0661	20.6008	19.789	19.5683	23.166		ATP	34.57	7.86	9	21.4	8.09	7
	34.268	16.6483	17.3599	18.4978	20.5257	19.8797	16.7147	16.6946	14.4171	9.77381	9.16522	11.5379	15.5943	10.549	9.36019	8.5618	8.92568	12.3087
	40.8257	16.9977	18.0709	19.5237	22.223	21.3523	17.9282	18.0075	15.2896	10.2164	10.1294	12.2825	16.8583	11.9031	10.3178	9.9296	9.73147	14.1798
	47.4346	17.9387	18.6663	20.6132	23.3749	21.8441	18.9163	18.568	15.9612	11.3122	10.9347	13.6462	17.929	12.7079	11.3026	11.1331	10.4684	15.3596
	54.1058	18.4301	19.55	21.051	23.8912	22.1707	18.9945	19.5754	16.9501	12.1616	11.6978	14.2012	18.6146	13.0591	12.1867	12.054	10.9109	15.8552
	67.3262	20.1015	23.9935	21.286	22.467	22.5959	18.3921	18.5335	17.2078	17.8899	11.0723	13.8028	17.5817	15.577	20.408	10.0228	10.9202	14.5383
	73.9004	20.4054	24.4509	20.6349	22.3688	23.2071	20.8949	19.0099	18.2878	18.2599	12.1348	13.7203	17.3937	15.4791	19.3745	10.7437	11.4602	13.6438
	80.5083	22.0805	26.493	23.2495	23.6023	24.3367	22.8064	19.9811	19.4725	18.5107	12.5305	13.628	17.5355	15.6861	20.0418	10.5492	11.3202	13.5393
	87.1741	46.1494	52.2288	55.2385	51.7088	40.506	32.0718	39.0414	37.2066	28.0934	22.1464	45.154	34.5742	24.8564	35.0163	22.6375	21.8463	33.5003
	93.7595	51.8727	56.3978	58.9982	55.0582	40.2312	36.2955	41.1447	37.3605	30.5891	24.6242	43.0005	36.8768	25.9095	34.5758	23.8224	22.7035	32.8207
	100.374	55.7492	59.722	63.9902	59.2866	44.0044	39.746	43.4533	40.0279	32.443	26.2218	45.5761	39.3878	28.0057	35.263	25.6527	24.8175	33.6142
	107.037	58.2767	62.9238	67.1484	62.3024	46.365	41.0399	45.4743	42.5204	34.4631	27.4652	47.8262	41.5768	29.9922	36.8528	27.1654	25.7167	34.3818
	113.59	59.1668	64.3141	68.3496	63.9364	47.7926	41.7755	46.5367	43.8638	35.5954	28.9503	49.352	42.5855	31.219	37.6497	28.0656	26.2112	35.1081
	120.305	20.1253	22.9107	18.3045	23.0086	13.2771	22.0923	16.5722	16.0368	17.0757	10.8658	18.9931	17.2838	16.268	23.9619	15.5786	16.4947	17.4998
	126.953	21.9229	24.6014	21.6554	26.0754	15.2939	24.0221	18.4356	17.5047	17.4462	11.6511	20.5041	18.4551	16.9208	24.9139	16.2346	16.6632	17.9984
	133.604	21.5065	24.1166	21.1672	25.7062	15.3805	23.7358	18.4739	17.5735	16.5095	11.3176	20.2332	17.8689	16.3269	24.0072	15.6568	15.7846	17.0373
	140.235	21.444	24.0546	20.8138	25.9546	14.8719	23.5616	18.3961	17.6623	15.7313	11.2315	19.4372	16.9012	15.6917	23.5753	15.1989	15.3063	16.5065
	146.859	21.1781	23.5202	20.4312	25.6264	14.9297	24.1568	18.1687	17.8456	15.0258	10.5412	19.1135	16.9845	15.9069	23.2336	14.8677	15.1409	16.0905

## Sheet: Fig6
	6a,b																					6e																				6f
	Tcf7		WT		KO						Ifng		WT		KO
		3h	1	14.481	3.03712	2.85514						48h	1.71602	1	6.98373	0.794652
		8h	34.5412	34.8673	20.4872	25.3552						72h	1.16212	0.439832	0.786286	2.90977
		24h	47.3359		21.4355							96h	12.8467	11.9981	16.5516	17.3268
	Lef1		WT		KO						Tbx21		WT		KO
		3h	1	1.18829	0.659385	1.16702						48h	1.30021	1	5.33695	1.02779
		8h	2.00694	2.4134	1.16825	1.28087						72h	1.88148	1.90992	3.81157	4.20952
		24h	4.66349		1.18773							96h	2.16697	3.98674	12.9652	6.98209
	Myc		WT		KO						Notch1		WT		KO
		3h	1	0.831576	0.379535	0.515289
		8h	0.667378	0.662101	0.212998	0.299327						48h	1.00223	1	2.65438	1.22359
		24h	0.13677		0.033861							72h	1.73385	1.59892	2.01601	2.25196
												96h	0.1614	0.171924	0.431402	0.202101
	Msi2		WT		KO
		3h	1	1.35754	1.0571	1.15401																																						% AD				% SD
		8h	2.85538	3.10477	2.01438	1.92297																																					WT	70	62	61	53	30	38
		24h	2.08074		1.33616																																						KO	51	48	50	46	49	52
			b-Actin		Median								b-Actin		Median
	1	WT DMSO 1 (3h)	15.521	15.3939	15.4575						1	WT IgG 1 (2days)	18.7825	18.602	18.6922
	2	WT DMSO 2	15.3057	15.0346	15.1702						2	WT IgG 2	18.9391	18.8662	18.9026
	5	KO DMSO 1	15.3316	15.1678	15.2497						5	KO IgG 1	22.6646	22.7054	22.685
	6	KO DMSO 2	16.083	16.2068	16.1449						6	KO IgG 2	19.1987	19.3119	19.2553
	9	WT DMSO 1 (8h)	13.5651	13.4451	13.5051						9	WT IgG 1 (3 days)	19.9142	19.6271	19.7707
	10	WT DMSO 2	13.7398	13.6606	13.7002						10	WT IgG 2	19.2943	19.1569	19.2256
	13	KO DMSO 1	15.2109	15.0842	15.1476						13	KO IgG 1	20.9395	20.971	20.9553
	14	KO DMSO 2	14.7305	14.56	14.6453						14	KO IgG 2	22.9586	22.9412	22.9499
	17	WT DMSO 1 (24h)	15.4764	15.1961	15.3362						17	WT IgG 1 (4 days)	19.7513	19.5804	19.6659
	19	KO DMSO 1	13.8609	13.9003	13.8806						18	WT IgG 2	20.6232	20.2837	20.4535
											21	KO IgG 1	22.945	22.837	22.891
			Tcf7		Median	dCt	ddCt	fold			22	KO IgG 2	21.6461	21.6391	21.6426
	1	WT DMSO 1 (3h)	30.4821	30.4498	30.466	15.0085	0	1
	2	WT DMSO 2	26.1151	26.5301	26.3226	11.1524	-3.85609	14.481					Ifng		Median	dCt	ddCt	fold
	5	KO DMSO 1	28.7086	28.6024	28.6555	13.4058	-1.60271	3.03712			1	WT IgG 1 (2days)	30.1696	30.5423	30.356	11.6638	-0.779068	1.71602
	6	KO DMSO 2	29.7287	29.551	29.6398	13.4949	-1.51356	2.85514			2	WT IgG 2	31.0716	31.6193	31.3455	12.4428	0	1
	9	WT DMSO 1 (8h)	23.3707	23.436	23.4034	9.89826	-5.11025	34.5412			5	KO IgG 1	32.3186	32.329	32.3238	9.63883	-2.804	6.98373
	10	WT DMSO 2	23.5658	23.604	23.5849	9.8847	-5.1238	34.8673			6	KO IgG 2	31.899	32.1605	32.0297	12.7744	0.331605	0.794652				EXP 1
	13	KO DMSO 1	25.853	25.7458	25.7994	10.6518	-4.35665	20.4872			9	WT IgG 1 (3 days)	32.0922	31.9012	31.9967	12.2261	-0.216763	1.16212												fold change AD			fold change SD			FOLD change SD (to WT)
	14	KO DMSO 2	25.1939	24.7852	24.9896	10.3443	-4.66421	25.3552			10	WT IgG 2	32.5906	33.1161	32.8534	13.6278	1.18498	0.439832					% AD			% SD				Average of WT IgG	34.5		Average of WT IgG	65.5
	17	WT DMSO 1 (24h)	24.8484	24.7114	24.7799	9.44364	-5.56486	47.3359			13	KO IgG 1	33.6554	33.8346	33.745	12.7897	0.346875	0.786286				WT IgG	34	35		66	65			0.985507	1.01449		1.00763	0.992366		1	1		WT IgG
	19	KO DMSO 1	24.3914	24.543	24.4672	10.5866	-4.42193	21.4355			14	KO IgG 2	33.7745	33.9291	33.8518	10.9019	-1.5409	2.90976				KO IgG	50	58	40	50	42	60		1.44928	1.68116	1.15942	0.763359	0.641221	0.916031	0.763359	0.641221	0.916031	KO IgG
											17	WT IgG 1 (4 days)	28.4768	28.3739	28.4254	8.75951	-3.68332	12.8466				EXP4
											18	WT IgG 2	29.5311	29.092	29.3116	8.85809	-3.58474	11.9981												fold change AD			fold change SD
			Lef1		Median	dCt	ddCt	fold			21	KO IgG 1	31.2888	31.2812	31.285	8.39393	-4.0489	16.5516					AD			SD				Average of WT IgG	42.95		Average of WT IgG	57.05
	1	WT DMSO 1 (3h)	21.3845	21.4691	21.4268	5.96933	0	1			22	KO IgG 2	29.9622	29.9789	29.9705	8.3279	-4.11493	17.3268				WT IgG	41.9	44		58.1	56			0.975553	1.02445		1.0184	0.981595		1	1		WT IgG
	2	WT DMSO 2	20.8025	20.9787	20.8906	5.72044	-0.248885	1.18829														KO IgG	49			51				1.14086			0.893953			0.893953			KO IgG
	5	KO DMSO 1	21.7387	21.901	21.8198	6.57013	0.600807	0.659385					Tbx21		Median	dCt	ddCt	fold
	6	KO DMSO 2	21.9047	21.878	21.8914	5.7465	-0.222825	1.16702			1	WT IgG 1 (2days)	26.669	26.8573	26.7632	8.07098	-0.378744	1.30021
	9	WT DMSO 1 (8h)	18.4506	18.4882	18.4694	4.96433	-1.005	2.00694			2	WT IgG 2	27.4808	27.2239	27.3524	8.44972	0	1
	10	WT DMSO 2	18.4253	18.3717	18.3985	4.69826	-1.27107	2.4134			5	KO IgG 1	28.6887	28.7487	28.7187	6.0337	-2.41602	5.33695
	13	KO DMSO 1	20.9341	20.851	20.8925	5.74497	-0.224353	1.16825			6	KO IgG 2	27.3963	27.9347	27.6655	8.41017	-0.039546	1.02779
	14	KO DMSO 2	20.2816	20.2333	20.2575	5.6122	-0.357126	1.28087			9	WT IgG 1 (3 days)	27.3087	27.3084	27.3085	7.53785	-0.911868	1.88148
	17	WT DMSO 1 (24h)	19.1051	19.0632	19.0842	3.74791	-2.22141	4.66349			10	WT IgG 2	26.685	26.7985	26.7418	7.51621	-0.933512	1.90992
	19	KO DMSO 1	19.6076	19.5958	19.6017	5.72112	-0.248207	1.18773			13	KO IgG 1	27.6144	27.3348	27.4746	6.51934	-1.93038	3.81157
											14	KO IgG 2	28.944	29.7079	29.326	6.37606	-2.07366	4.20952
			Myc		Median	dCt	ddCt	fold			17	WT IgG 1 (4 days)	27.0034	26.9964	26.9999	7.33404	-1.11568	2.16697
	1	WT DMSO 1 (3h)	21.878	21.7659	21.8219	6.36446	0	1			18	WT IgG 2	26.9891	26.8269	26.908	6.45451	-1.99521	3.98674
	2	WT DMSO 2	21.8585	21.7429	21.8007	6.63054	0.26608	0.831576			21	KO IgG 1	27.8122	27.4761	27.6442	4.75314	-3.69658	12.9652
	5	KO DMSO 1	22.9236	23.1002	23.0119	7.76215	1.39769	0.379535			22	KO IgG 2	27.2952	27.2822	27.2887	5.64606	-2.80366	6.98209
	6	KO DMSO 2	23.5048	23.4269	23.4659	7.32101	0.956545	0.515289
	9	WT DMSO 1 (8h)	20.5512	20.3548	20.453	6.94789	0.583424	0.667378					Notch-1		Median	dCt	ddCt	fold
	10	WT DMSO 2	20.7741	20.545	20.6596	6.95934	0.594876	0.662101			1	WT IgG 1 (2days)	23.8363	23.9556	23.896	5.20376	-0.0032195	1.00223
	13	KO DMSO 1	23.7425	23.7437	23.7431	8.59555	2.23109	0.212998			2	WT IgG 2	24.0576	24.1617	24.1096	5.20698	0	1
	14	KO DMSO 2	22.8428	22.657	22.7499	8.10467	1.74021	0.299327			5	KO IgG 1	26.4459	26.5212	26.4836	3.7986	-1.40838	2.65438
	17	WT DMSO 1 (24h)	24.5903	24.5514	24.5709	9.23463	2.87017	0.13677			6	KO IgG 2	24.1524	24.1899	24.1712	4.91585	-0.291125	1.22359
	19	KO DMSO 1	25.2702	24.9884	25.1293	11.2487	4.88425	0.0338605			9	WT IgG 1 (3 days)	24.1951	24.1723	24.1837	4.413	-0.793975	1.73385
											10	WT IgG 2	23.7129	23.798	23.7555	4.52988	-0.677098	1.59892
			Msi2		Median	dCt	ddCt	fold			13	KO IgG 1	25.1303	25.1712	25.1508	4.19548	-1.0115	2.01601
	1	WT DMSO 1 (3h)	23.2391	23.2104	23.2248	7.76728	0	1			14	KO IgG 2	26.9728	26.9986	26.9857	4.0358	-1.17118	2.25196
	2	WT DMSO 2	22.5392	22.4537	22.4965	7.32629	-0.440994	1.35754			17	WT IgG 1 (4 days)	27.5041	27.5041	27.5041	7.83826	2.63129	0.1614
	5	KO DMSO 1	22.9374	22.9364	22.9369	7.68717	-0.0801135	1.0571			18	WT IgG 2	28.2289	28.1724	28.2006	7.74713	2.54015	0.171924
	6	KO DMSO 2	23.7247	23.6862	23.7055	7.56063	-0.206654	1.15401			21	KO IgG 1	29.2892	29.3326	29.3109	6.41987	1.21289	0.431402
	9	WT DMSO 1 (8h)	19.7127	19.8047	19.7587	6.2536	-1.51368	2.85538			22	KO IgG 2	29.2485	29.0645	29.1565	7.51383	2.30685	0.202101
	10	WT DMSO 2	19.9225	19.7436	19.833	6.13279	-1.63449	3.10477
	13	KO DMSO 1	21.9791	21.8299	21.9045	6.75695	-1.01033	2.01438
	14	KO DMSO 2	21.4388	21.4996	21.4692	6.82395	-0.943334	1.92297
	17	WT DMSO 1 (24h)	22.0564	22.0365	22.0464	6.71019	-1.0571	2.08074
	19	KO DMSO 1	21.2686	21.191	21.2298	7.34919	-0.418092	1.33616
[truncated: 2 more columns]

## Sheet: Fig7
7a																					7b								7c&7d								7f											7i
																						similarity high > nuclear b-catenine							dMFI [Eomes] of AdTf p14 T cells																			FluoMic_% nuclear TNIK
																													WT IgG	KO IgG	WT FR70	KO FR70																CD27+ [IgG]	CD27+ [αCD27]
EXP2																					WT IgG	KO IgG	WT FR70	KO FR 70					77.8	143	118.2	141.5																60	12.5
								fold change AD			fold change SD										10	7.07	6.37	4.88					58.4	116	147.1	105.5																33.3333	11.7647
	AD			SD				Average of WT IgG	16.4646		Average of WT IgG	83.5354		FOLD change SD (to WT)							11.5	7.59	2.81	7.03					92.1	148.4	104.2	161.2																57.1429	20
WT IgG	11.1111	21.8182		88.8889	78.1818			0.674847	1.32515		1.06409	0.935913		1	1	WT IgG					12.8	6.84	6.46	7.5																								12.5	7.14286
KO IgG	36.3636	25.6757		63.6364	74.3243			2.20859	1.55944		0.76179	0.889735		0.76179	0.889735	KO IgG													% SELCS / AdTf p14 T cells																			21.4286	18.1818
WT FR70	35.1852	30.303		64.8148	69.697			2.13701	1.84049		0.775897	0.834341		0.775897	0.834341	WT FR70													WT IgG	KO IgG	WT FR70	KO FR70																31.25	26.6667
KO FR70	61.2	31		38.8	69			3.71706	1.88282		0.464474	0.825998		0.464474	0.825998	KO FR70													35.1	56.2	42.2	58																70	15.3846
																													37.8	44.4	40.4	55.5																31.25	21.0526
EXP3																													36.2	46	39.6	50.2																23.0769	5.55556
								fold change AD			fold change SD																																					77.7778
	AD			SD				Average of WT IgG	33.1		Average of WT IgG	66.9		FOLD change SD (to WT)																																		75
WT IgG	22.6	43.6		77.4	56.4			0.682779	1.31722		1.15695	0.843049		1	1	WT IgG																																33.3333
KO IgG	49.6			50.4				1.49849			0.753363			0.753363		KO IgG
WT FR70	52.5	51.6		47.5	48.4			1.5861	1.55891		0.710015	0.723468		0.710015	0.723468	WT FR70
KO FR70	50	55.3		50	44.7			1.51057	1.67069		0.747384	0.668161		0.747384	0.668161	KO FR70
																													SPL %	CD45_1+/CD45_2+/CD8+/CD107a+	CD45_1+/CD45_2+/CD8+/MPECs	CD45_1+/CD45_2+/CD8+/SLECs																CD27+ IgG
																													WT IgG 1	1.09	1.42	35.1																	nbr.
																													WT IgG 2	1.01	4.05	37.8																	5
																													WT IgG 3	0.78	1.32	36.2																	15
																													WT aCD70 1	2.05	0.52	42.2																	7
																													WT aCD70 2	0.59	1.67	40.4																	8
																					EXAMPLES								WT aCD70 3	0.67	1.3	39.6																	14
																					cytoplasmic b-catenine								KO IgG 1	0.99	2.28	56.2																	16
																													KO IgG 2	1.22	1.26	44.4						DONOR 1					DONOR 2						10
																													KO IgG 3	1.48	1.15	46							aCD3/aCD27	aCD3/aCD28				aCD3/aCD27	aCD3/aCD28				16
																													KO aCD70 1	1.24	0.81	58					number of	AD	25	35	AD		AD	45	60	AD			26
																													KO aCD70 2	0.7	1.57	55.5					number of	SD	41	21	SD		SD	72	54	SD			9
																													KO aCD70 3	0.88	0.75	50.2					total cells		66	56				117	114				12
																																						1	S	AS	1		1	as	s	1			9
																																						2	S	S	2		2	as	s	2
																													SPL AdTf CD8+ T cells	Mean Eomes	Mean Eomes							3	S	S	3		3	s	s	3
																													WT IgG 1	110	77.8							4	S	AS	4		4	as	s	4		SUM	147
																													WT IgG 1 iso	32.2								5	AD	S	5		5	a	s	5		% in Nucleus
																													WT IgG 2	84.8	58.4							6	AD	AS	6		6	s	s	6
																													WT IgG 2 iso	26.4								7	S	AS	7		7	as	as	7
																					nuclear b-catenin								WT IgG 3	119	92.1							8	S	AS	8		8	s+s	s	8
																													WT IgG 3 iso	26.9								9	S	S	9		9	as	s	9		CD27+ aCD27
																													WT aCD70 1	152	118.2							10	AD	AS	10		10	as	as	10			nbr.
																													WT aCD70 1 iso	33.8								11	AD	AS	11		11	s	as	11			24
																													WT aCD70 2	169	147.1							12	S	AS	12		12	as	as	12			17
																													WT aCD70 2 iso	21.9								13	S	AS	13		13	as	s	13			5
																													WT aCD70 3	129	104.2							14	S	AS	14		14	s	as	14			14
																													WT aCD70 3 iso	24.8								15	AD	AS	15		15	s	s	15			11
																													KO IgG 1	163	143							16	S	AS	16		16	as	as	16			15
																													KO IgG 1 iso	20								17	S	AS	17		17	s	as	17			13
																													KO IgG 2	141	116							18	S	AS	18		18	s	s	18			19
																													KO IgG 2 iso	25								19	S	AS	19		19	s	s	19			18
																													KO IgG 3	185	148.4							20	AD	AS	20		20	S	as	20		SUM	136
																													KO IgG 3 iso	36.6								21	S	AS	21		21	s	as	21		% in Nucleus
																													KO aCD70 1	171	141.5							22	S	AS	22		22	s	s	22
																													KO aCD70 1 iso	29.5								23	AD	AS	23		23	s	as	23
																													KO aCD70 2	130	105.5							24	AD	AS	24		24	s	as	24
																													KO aCD70 2 iso	24.5								25	AD	AS	25		25	s	as	25		CD27- IgG
																													KO aCD70 3	185	161.2							26	AD	S	26		26	as	as	26			nbr.
																													KO aCD70 3 iso	23.8								27	AD	S	27		27	s	s	27			22
																																						28	S	AS	28		28	s	as	28			18
																																						29	S	AS	29		29	as	as	29			11
																																						30	S	S	30		30	s	as	30			10
																																						31	S	AS	31		31	s	as	31			21
																																						32	S	AS	32		32	s	as	32			11
																																						33	S	S	33		33	s	as	33			14
																																						34	S	S	34		34	s	as	34
																																						35	S	AS	35		35	s	s	35
																																						36	AD	S	36		36	as	s	36
																																						37	S	AS	37		37	s	as	37		SUM	61
																																						38	S	S	38		38	s	as	38		% in Nucleus
																																						39	S	AS	39		39	s	s	39
																																						40	S	AS	40		40	as	s+as	40
																																						41	S	AS	41		41	as	as	41		CD27- aCD27
																																						42	AD	AS	42		42	s	as	42			nbr.
																																						43	S	S	43		43	s	as	43			7
																																						44	S	S	44		44	s	s	44			8
																																						45	AD	S	45		45	s	s	45			14
																																						46	AD	AS	46		46	as	as	46			13
																																						47	AD	S	47		47	as	s	47			7
																																						48	S	S	48		48	s	s	48			9
																																						49	S	AS	49		49	as	s	49			14
																																						50	S	S	50		50	s	s	50			7
																																						51	S	S	51		51	s	as	51
																																						52	AD	S	52		52	s	as	52		SUM	79
																																						53	AD	S	53		53	s	as	53		% in Nucleus
																																						54	AD	S	54		54	s	as	54
																																						55	AD	AS	55		55	s	as	55
																																						56	S	AS	56		56	s	as	56
																																						57	AD				57	s	as	57
																																						58	S				58	s	as	58
																																						59	S				59	as	s	59
																																						60	S				60	as	as	60
																																						61	AD				61	s	as	61
																																						62	S				62	s	s	62
																																						63	AD				63	s	as	63
																																						64	AD				64	s	as	64
																																						65	S				65	as	as	65
																																						66	AD				66	as	as	66
																																											67	s	as	67
																																											68	s	as	68
																																											69	s	s	69
																																											70	as	as	70
																																											71	as	as	71
																																											72	as	as	72
																																											73	as	s	73
																																											74	as	as	74
																																											75	as	as	75
																																											76	as	s	76
																																											77	s	s	77
																																											78	s	s	78
																																											79	as	as	79
																																											80	as	s	80
																																											81	s	as	81
																																											82	s	as	82
																																											83	as	s	83
																																											84	s	as	84
																																											85	s	s	85
																																											86	as	s	86
																																											87	as	s	87
																																											88	s	as	88
																																											89	s	as	89
																																											90	s	s	90
																																											91	s	as	91
																																											92	as	s	92
																																											93	s	as	93
																																											94	as	s	94
																																											95	as	s	95
																																											96	s	s	96
																																											97	s	as	97
																																											98	as	s	98
																																											99	as	as	99
																																											100	as	s	100
																																											101	s	s	101
																																											102	as	s	102
																																											103	as	as	103
																																											104	as	s	104
																																											105	as	s	105
																																											106	s	s	106
																																											107	s	s	107
																																											108	as	s	108
																																											109	s	s	109
																																											110	s	s	110
																																											111	s	s	111
																																											112	as	as	112
																																											113	s	s	113
																																											114	as
																																											115	s
																																											116	s
[truncated: 6 more columns]

## Sheet: SuppFig1
Supp Fig 1c													Supp Fig 1e														Supp Fig 1f															Supp Fig 1g
Gel Electrophoresis of DNA isolated form blood of tamoxifen treated WT and floxed/floxed (Fl/Fl) mice. Related to Supplementary Figure 1c.													Western Blot of lysates from blood of tamoxifen treated WT and floxed/floxed (FF) mice. Related to Supplementary Figure 1e.														WBCs /ul blood [x1000]			CD8+ T cells /ul blood			CD4+ T cells /ul blood									Splenocytes [x10e6]			CD8+ T cells /SPL			CD4+ T cells / SPL
																											WT	Δ/Δ		WT	Δ/Δ		WT	Δ/Δ								WT	Δ/Δ		WT	Δ/Δ		WT	Δ/Δ
																											5.04	6.15		360.914	393.28		191.394	144.023								69.72	97.71		6.37896	10.7766		10.5065	15.7899
																											4.7	5.47		234.511	429.975		82.7303	189.145								53.02	65.59		5.38174	8.03005		8.16084	11.7922
																											#index	wbc	rbc	plt	hgb	hct	lynum	monum	grnum	eonum	lypro	mopro	grpro	eopro			total cells	coi	CD19+	Rest1	CD8+	CD4+	Rest2
																											TNIK wt#1	5.04	10.24	1334	16.11	54.74	4.3	0.1	0.6	0.1	86.7	2.6	10.7	1.3		#index	(x10e6)	%
																											TNIK wt#2	4.7	10.03	1086	15.54	53.27	3	0.2	1.5	0.3	64.9	4.9	30.2	5.4		TNIK wt#1	69.72	85.2	57.5	41.4	22.1	36.4	37.3
																											TNIK F-F#5	6.15	9.68	470	15.22	52.87	4.4	0.2	1.5	0.1	72.6	3.5	23.9	1.8		TNIK wt#2	53.02	84.6	57.4	41.6	24.4	37	34.9
																											TNIK F-F#6	5.47	9.97	1126	15.85	52.33	4.5	0.1	0.9	0.1	83	3.4	13.6	1.1		TNIK F-F#5	97.71	90.5	58.9	40.4	27.3	40	28.3
																																										TNIK F-F#6	65.59	83.8	51.1	48.2	25.4	37.3	33.7
																												Lineage Staining																Absolute (x10e6)
																											%	coi	CD19+	Rest1	CD8+	CD4+													40.089	28.8641	6.37896	10.5065	10.7663
																											TNIK wt#1	14.5	56.9	43.4	16.5	8.75													30.4335	22.0563	5.38174	8.16084	7.69766
																											TNIK wt#2	14.5	53.9	46.2	10.8	3.81													57.5512	39.4748	10.7766	15.7899	11.1714
																											TNIK F-F#5	18.5	70.6	29.2	21.9	8.02													33.5165	31.6144	8.03005	11.7922	10.654
																											TNIK F-F#6	12.6	60.3	39.7	19.8	8.71
																											Absolute (cells/ul blood)
																											TNIK wt#1		2867.76	2187.36	360.914	191.394
																											TNIK wt#2		2533.3	2171.4	234.511	82.7303
																											TNIK F-F#5		4341.9	1795.8	393.28	144.023
																											TNIK F-F#6		3298.41	2171.59	429.975	189.145

## Sheet: SuppFig2
	Supp Fig 2b + 2c												Supp Fig 2d
	% CD8/gp33+/SLECs					% CD8/gp33+/MPECs								SPL Restim TNFa MFI					SPL Restim IFNg MFI					SPL Restim IL2 MFI
	d4		d6			d4		d6
	WT	Δ/Δ	WT	Δ/Δ		WT	Δ/Δ	WT	Δ/Δ					PMA/iono stim.		gp33 pep. Stim.			PMA/iono stim.		gp33 pep. Stim.			PMA/iono stim.		gp33 pep. Stim.
	13.9	19.6	61.4	64.8		1.11	0	0.27	0.093					WT	Δ/Δ	WT	Δ/Δ		WT	Δ/Δ	WT	Δ/Δ		WT	Δ/Δ	WT	Δ/Δ
	16.4	17.6	70.5	62.6		0.66	1.72	0	0					1982	2723	1158	1144		2980	4922	831	1103		675	831	284	257
	31.9	11.6	66.9	49.5		0	0.51	0	0					1803	2709	946	1261		1818	4064	765	1403		505	801	192	285
	37.1	15.3	68.2	65.5		0	0	0	0.095					2093	2499	990	1085		2611	3579	842	1040		582	784	195	277
														1693	2742	937	1126		1649	4095	763	1118		502	771	186	236
	MFI [Eomes]_CD8+ gp33+					MFI[T-bet]_CD8+ gp33+								2041	1566	935	921		2143	1570	753	729		570	494	186	182
	d4		d6			d4		d6						2271	1711	1039	915		3098	1792	837	835		624	499	188	191
	WT	Δ/Δ	WT	Δ/Δ		WT	Δ/Δ	WT	Δ/Δ					2143	2254	1023	1231		2724	3114	896	1271		654	607	224	272
	344	319	346	441		108	104	294	319					2346	1272	1067	708		3050	834	957	404		699	425	241	150
	453	276	412	466		132	105	443	363
		coi/CD8	coi/CD8/gp33+	coi/CD8/gp33+ | Geometric Mean (Comp-Pacific Blue-A)	coi/CD8/gp33+ | Geometric Mean (Comp-PE-Cy7-A)	coi/CD8/gp33+ | Geometric Mean (Comp-PerCP-Cy5-5-A)	coi/CD8/gp33+/MPECs	coi/CD8/gp33+/Q2: KLRG1+ , CD127+	coi/CD8/gp33+/Q4: KLRG1- , CD127-	coi/CD8/gp33+/SLECs					coi/CD8+ | Freq. of Parent	coi/CD8+ | Geometric Mean (IL-2)	coi/CD8+ | Geometric Mean (TNFa)	coi/CD8+ | Geometric Mean (IFNg)
				MFI Granzyme	MFI Eomes	MFI T-bet								_ICS_A1_PMA Iono.fcs	13.9 %	675	1982	2980
	_ST3_WT_D4-1_iso_043.fcs	7.33 %	0.39 %	24	147	121	1.11 %	5.56 %	79.4 %	13.9 %				_ICS_A1_gp33.fcs	20.2 %	284	1158	831
	_ST3_WT_D4-1_044.fcs	6.03 %	0.40 %	27.8	491	229	0.66 %	4.61 %	78.3 %	16.4 %				_ICS_A1_unstim.fcs	19.6 %	104	679	377
	_ST3_WT_D4-2_iso_045.fcs	7.67 %	0.26 %	27	160	168	0 %	2.52 %	65.5 %	31.9 %				_ICS_A2_PMA Iono.fcs	18.0 %	505	1803	1818
	_ST3_WT_D4-2_046.fcs	7.27 %	0.36 %	52.4	613	300	0 %	4.40 %	58.5 %	37.1 %				_ICS_A2_gp33.fcs	23.3 %	192	946	765
	_ST3_WT_D6-1_iso_047.fcs	6.91 %	1.27 %	35.2	269	174	0.27 %	2.47 %	35.9 %	61.4 %				_ICS_A2_unstim.fcs	23.1 %	145	765	471
	_ST3_WT_D6-1_048.fcs	6.54 %	1.46 %	143	615	468	0 %	2.07 %	27.5 %	70.5 %				_ICS_A3_PMA Iono.fcs	14.0 %	582	2093	2611
	_ST3_WT_D6-2_iso_049.fcs	5.54 %	2.84 %	34.2	348	169	0 %	0.68 %	32.4 %	66.9 %				_ICS_A3_gp33.fcs	20.5 %	195	990	842
	_ST3_WT_D6-2_050.fcs	5.30 %	3.04 %	131	760	612	0 %	0.90 %	30.9 %	68.2 %				_ICS_A3_unstim.fcs	20.3 %	140	761	430
														_ICS_A4_PMA Iono.fcs	16.5 %	502	1693	1649
	_ST3_FF_D4-1_iso_053.fcs	7.50 %	0.49 %	25.9	248	129	0 %	4.17 %	76.2 %	19.6 %				_ICS_A4_gp33.fcs	20.9 %	186	937	763
	_ST3_FF_D4-1_054.fcs	6.79 %	0.63 %	29.2	567	233	1.72 %	4.29 %	76.4 %	17.6 %				_ICS_A4_unstim.fcs	22.2 %	159	743	443
	_ST3_FF_D4-2_iso_055.fcs	6.86 %	0.48 %	26.8	150	121	0.51 %	3.03 %	84.8 %	11.6 %				_ICS_A5_PMA Iono.fcs	19.1 %	570	2041	2143
	_ST3_FF_D4-2_056.fcs	6.92 %	0.48 %	30.1	426	226	0 %	3.96 %	80.7 %	15.3 %				_ICS_A5_gp33.fcs	23.9 %	186	935	753
	_ST3_FF_D6-1_iso_057.fcs	5.69 %	3.60 %	32.1	289	151	0.093 %	0.28 %	34.9 %	64.8 %				_ICS_A5_unstim.fcs	23.2 %	129	698	419
	_ST3_FF_D6-1_058.fcs	5.27 %	4.04 %	128	730	470	0 %	0.82 %	36.5 %	62.6 %				_ICS_A6_PMA Iono.fcs	18.1 %	624	2271	3098
	_ST3_FF_D6-2_iso_059.fcs	5.90 %	3.64 %	31.7	297	117	0 %	0.46 %	50.0 %	49.5 %				_ICS_A6_gp33.fcs	23.2 %	188	1039	837
	_ST3_FF_D6-2_060.fcs	5.21 %	4.09 %	118	763	480	0.095 %	0.095 %	34.3 %	65.5 %				_ICS_A6_unstim.fcs	22.8 %	150	744	416
														_ICS_A7_PMA Iono.fcs	18.6 %	654	2143	2724
		deltaMFI												_ICS_A7_gp33.fcs	23.6 %	224	1023	896
	_ST3_WT_D4-1_044.fcs			3.8	344	108								_ICS_A7_unstim.fcs	23.7 %	157	749	471
	_ST3_WT_D4-2_046.fcs			25.4	453	132								_ICS_A8_PMA Iono.fcs	16.8 %	699	2346	3050
	_ST3_WT_D6-1_048.fcs			107.8	346	294								_ICS_A8_gp33.fcs	21.7 %	241	1067	957
	_ST3_WT_D6-2_050.fcs			96.8	412	443								_ICS_A8_unstim.fcs	21.8 %	134	705	394
	_ST3_FF_D4-1_054.fcs			3.3	319	104								_ICS_B1_PMA Iono.fcs	16.6 %	831	2723	4922
	_ST3_FF_D4-2_056.fcs			3.3	276	105								_ICS_B1_gp33.fcs	21.1 %	257	1144	1103
	_ST3_FF_D6-1_058.fcs			95.9	441	319								_ICS_B1_unstim.fcs	20.4 %	146	719	418
	_ST3_FF_D6-2_060.fcs			86.3	466	363								_ICS_B2_PMA Iono.fcs	19.7 %	801	2709	4064
														_ICS_B2_gp33.fcs	24.3 %	285	1261	1403
														_ICS_B2_unstim.fcs	24.4 %	168	739	424
														_ICS_B3_PMA Iono.fcs	17.3 %	784	2499	3579
														_ICS_B3_gp33.fcs	20.9 %	277	1085	1040
														_ICS_B3_unstim.fcs	21.6 %	128	650	394
														_ICS_B4_PMA Iono.fcs	22.2 %	771	2742	4095
														_ICS_B4_gp33.fcs	27.5 %	236	1126	1118
														_ICS_B4_unstim.fcs	26.2 %	129	625	369
														_ICS_B5_PMA Iono.fcs	19.2 %	494	1566	1570
														_ICS_B5_gp33.fcs	21.8 %	182	921	729
														_ICS_B5_unstim.fcs	21.4 %	139	654	389
														_ICS_B6_PMA Iono.fcs	25.2 %	499	1711	1792
														_ICS_B6_gp33.fcs	26.6 %	191	915	835
														_ICS_B6_unstim.fcs	26.3 %	134	649	371
														_ICS_B7_PMA Iono.fcs	14.7 %	607	2254	3114
														_ICS_B7_gp33.fcs	17.3 %	272	1231	1271
														_ICS_B7_unstim.fcs	17.7 %	183	730	446
														_ICS_CTRL_PMA Iono.fcs	15.0 %	425	1272	834
														_ICS_CTRL_gp33.fcs	16.8 %	150	708	404
														_ICS_CTRL_unstim.fcs	16.3 %	149	672	380

## Sheet: SuppFig3
	Supp Fig 3b													Supp Fig 3c															Supp Fig 3d													Supp Fig 3e
	% TNIK expression to b-actin [Blood -D35 p.i.]													% gp33 Tet+ / CD8+ T cells [blood]
			Ct (median)		dCt	% exp to bAct	% exp to bAct (relative)								WT				d/d20																							CD8+ T / SPL [x106]			% gp33 Tet+ / CD8+ cells [SPL]
			bActin	TNIK										D8	15.4	12.3	15.4	16.4	13.5	17.8	18.1	14	15.8	23.1	12.4																	WT	Δ/Δ20		WT	Δ/Δ20
	POST_WT_H1	1	21.9529	27.9034	5.95058	0.0161695	100							D20	11.7	11.1	15	16.2	14.3	14.6	15.2	12.3	16.3	22.3	9.83																	11.68	8.308		6.34	9.86
	POST_WT_H10	2	22.6441	28.3368	5.69273	0.0193338	119.57							D40	11.5	11.5	11.4	14.8	13	14.3	14.5	12.2	15.9	12.8	6.94																	8.82	4.62		7.7	9.21
	POST_WT_H30	3	22.1407	27.7437	5.603	0.0205744	127.242							D60	9.28	9.64	9.27	12.2	12.5	11.1	11.9	9.3	11.3	11.1	7.08																	8.322	10.668		7.61	10.2
	POST_WT_H11	4	22.4838	28.2787	5.79485	0.0180126	111.399							D80	7.7	7.38	8.32	8.37	10.2	9.33	9.9	7.1	11.4	8.78	5.3																	10.452	11.613		10	9.01
	POST_FF_I1	5	22.4731	33.6411	11.168	0.000434595	2.68775																																				6.96			7.9
	POST_FF_I3	6	22.809	33.8736	11.0646	0.000466888	2.88747																																				8.305			8.32
	POST_FF_I10	7	22.0095	31.7392	9.72967	0.00117782	7.2842																																				9.432			7.27
	POST_FF_I30	8	21.3843	31.6557	10.2714	0.000809114	5.00396
	POST_FF_I11	9	22.6025	32.448	9.84547	0.00108697	6.72235
	POST_FF_J1	10	22.9951	33.2594	10.2642	0.000813131	5.0288
	POST_FF_N11	11	22.3433	28.3146	5.97124	0.0159396	98.5781																																				spleen weight (mg)	tot cells/spl (x10e6)			%	coi/CD8	coi/CD8/gp33
	POST_FF_P3	12	21.8497	30.0318	8.18208	0.00344309	21.2938																																			WT1	107.5	73			WT1	16.0 %	6.34 %
	POST_FF_P30	13	21.9437	30.4452	8.50156	0.00275915	17.064																																			WT2	92.9	63			WT2	14.0 %	7.70 %
	POST_FF_P4	14	23.6159	35.6265	12.0106	0.000242346	1.49879																																			WT3	106.8	57			WT3	14.6 %	7.61 %
																																										WT4	93.5	67			WT4	15.6 %	10.0 %
	% TNIK expression to b-actin [SPL -D80 p.i.]																																									FF1	115.5	67			FF1	12.4 %	9.86 %
										relative																																FF2	72.1	44			FF2	10.5 %	9.21 %
	Sample Name	Ct (bAct)	MEDIAN (bAct)	Sample Name	Ct (TNIK)	Median (TNIK)		delCt	N-fold to Actin	% expression																																FF3	88.3	84			FF3	12.7 %	10.2 %
	WT1	21.6402	21.6207	WT1	28.4909	28.4598		6.83906	0.00873449	100	POST_WT_H1																															FF4	85.6	79			FF4	14.7 %	9.01 %
	WT1	21.6013		WT1	28.4287																																					FF5	83.5	58			FF5	12.0 %	7.90 %
	WT2	22.0091	22.0372	WT2	28.3753	28.4112		6.37403	0.0120566	138.035	POST_WT_H10																		% TNIK d24 with new primers lowest WT as 100%													FF6	77.5	55			FF6	15.1 %	8.32 %
	WT2	22.0653		WT2	28.4471																							mouse	1	2	3	4	5	6	1	2	3	4	5	6		FF7	86	72			FF7	13.1 %	7.27 %
	WT3	24.415	24.4071	WT3	30.2324	30.2105		5.80343	0.0179058	205.002	POST_WT_H30																		167.311	158.292	153.594	100	139.114	154.092	44.0103	21.6145	40.8077	30.8493	16.6298	12.3077
	WT3	24.3991		WT3	30.1886																																										ABS [x10e6]	CD8	CD8 gp33
	WT4	26.3008	26.2833	WT4	32.5754	32.7594		6.47615	0.0112327	128.601	POST_WT_H11																																				WT1	11.68	0.740512
	WT4	26.2658		WT4	32.9434																																										WT2	8.82	0.67914
	FF1	22.7632	22.7175	FF1	33.2653	33.1856		10.4682	0.000705944	8.08226	POST_FF_I1																																				WT3	8.322	0.633304
	FF1	22.6717		FF1	33.1059																																										WT4	10.452	1.0452
	FF2	25.0506	25.0896	FF2	34.974	34.9581		9.86848	0.00106977	12.2477	POST_FF_I3																																				FF1	8.308	0.819169
	FF2	25.1287		FF2	34.9422									D8 LCMV - PRE TAMOX				%											Sample Name	Target Name	Ct 1	Ct 2	Mean Ct	DEL Ct	2^DEL Ct	%											FF2	4.62	0.425502
	FF3	24.2597	24.2896	FF3	33.7826	33.6452		9.3556	0.00152646	17.4762	POST_FF_I10			tierkenn	wbc				coi	coi/CD8	coi/CD8/gp33								wt/wt 1	Actb	18.544	18.5457	18.5448														FF3	10.668	1.08814
	FF3	24.3195		FF3	33.5078									pre TAMOX_WT_H1	31.95			_D8 pi_WT#H1_001.fcs	23.0 %	64.4 %	15.4 %								wt/wt 2	Actb	19.0672	19.1239	19.0955														FF4	11.613	1.04633
	FF4	23.9338	23.925	FF4	33.5645	33.6586		9.73357	0.00117464	13.4483	POST_FF_I30			pre TAMOX_WT_H10	30.19			_D8 pi_WT#H10_002.fcs	31.7 %	67.6 %	12.3 %								wt/wt 3	Actb	19.0316	19.1279	19.0797														FF5	6.96	0.54984
	FF4	23.9162		FF4	33.7526									pre TAMOX_WT_H30	26.4			_D8 pi_WT#H30_003.fcs	23.6 %	61.8 %	15.4 %								wt/wt 4	Actb	17.9844	18.0877	18.0361														FF6	8.305	0.690976
	FF5	23.7316	23.7683	FF5	33.8439	33.6416		9.87328	0.00106622	12.207	POST_FF_I11			pre TAMOX_WT_H11	22.7			_D8 pi_WT#H0_004.fcs	19.9 %	64.7 %	16.4 %								wt/wt 5	Actb	19.0374	19.1098	19.0736														FF7	9.432	0.685706
	FF5	23.8051		FF5	33.4394									pre TAMOX_FF_I1	54.83			_D8 pi_FF#I1_005.fcs	32.2 %	65.2 %	13.5 %								wt/wt 6	Actb	19.605	19.6951	19.6501
	FF6	24.3021	24.3391	FF6	33.1341	33.1825		8.84343	0.00217702	24.9244	POST_FF_J1			pre TAMOX_FF_I3	14.8			_D8 pi_FF#I3_006.fcs	18.4 %	63.1 %	17.8 %								fl/fl 1	Actb	18.9534	19.0351	18.9942
	FF6	24.3761		FF6	33.231									pre TAMOX_FF_I10	19.45			_D8 pi_FF#I10_007.fcs	28.1 %	64.9 %	18.1 %								fl/fl 2	Actb	18.9007	18.9677	18.9342
	FF7	24.9118	24.7804	FF7	36.2206	36.2102		11.4299	0.000362468	4.14985	POST_FF_P4			pre TAMOX_FF_I30	17.15			_D8 pi_FF#I30_008.fcs	17.3 %	67.2 %	14.0 %								fl/fl 3	Actb	19.0291	19.1091	19.0691
	FF7	24.649		FF7	36.1999									pre TAMOX_FF_I11	22.78			_D8 pi_FF#I11_009.fcs	21.4 %	63.7 %	15.8 %								fl/fl 4	Actb	19.7492	19.7661	19.7576
	H2O	Undetermined		H2O	Undetermined									pre TAMOX_FF_J1	34.41			_D8 pi_FF#J1_010.fcs	32.2 %	65.1 %	23.1 %								fl/fl 5	Actb	20.1124	19.9954	20.0539
	H2O	Undetermined		H2O	Undetermined									pre TAMOX_FF_N11	49.93			_D8 pi_FF#N11_011.fcs	38.7 %	62.8 %	12.3 %								fl/fl 6	Actb	19.8889	19.8998	19.8944
														pre TAMOX_FF_P3	35.8			_D8 pi_FF#P3_012.fcs	27.7 %	60.8 %	19.8 %																	lowest WT as 100%
														pre TAMOX_FF_P10	46.87			_D8 pi_FF#P10_013.fcs	33.1 %	60.2 %	15.2 %								wt 1	TNIK loxP	25.3854	25.351	25.3682	-6.82337	0.00883003	0.883003		167.311
														pre TAMOX_FF_P30	40.06			_D8 pi_FF#P30_014.fcs	42.6 %	60.1 %	12.0 %								wt 2	TNIK loxP	25.9504	26.0472	25.9988	-6.90331	0.00835403	0.835403		158.292
														pre TAMOX_FF_P4	7.12			_D8 pi_FF#P4_015.fcs	19.1 %	33.6 %	12.4 %								wt 3	TNIK loxP	26.0359	26.0171	26.0265	-6.94678	0.00810609	0.810609		153.594
																													wt 4	TNIK loxP	25.4554	25.7486	25.602	-7.5659	0.0052776	0.52776		100
																													wt 5	TNIK loxP	26.0928	26.2336	26.1632	-7.08964	0.00734187	0.734187		139.114
																													wt 6	TNIK loxP	26.3816	26.8027	26.5922	-6.94211	0.00813236	0.813236		154.092
														D21 LCMV - PRE TAMOX				%											fl 1	TNIK loxP	27.7348	27.7537	27.7442	-8.74999	0.00232269	0.232269		44.0103	excluded (poor KO efficiency)
														tierkenn	wbc				coi	coi/CD8	coi/CD8/gp33								fl 2	TNIK loxP	28.5282	28.892	28.7101	-9.77583	0.00114072	0.114072		21.6145
														WT H1	10.61			_D21 pi_WT#H1_001.fcs	5.57 %	29.4 %	11.7 %								fl 3	TNIK loxP	27.8619	27.9943	27.9281	-8.85899	0.00215366	0.215366		40.8077	excluded (poor KO efficiency)
														WT H10	8.66			_D21 pi_WT#H10_002.fcs	6.54 %	34.8 %	11.1 %								fl 4	TNIK loxP	29.0416	28.9989	29.0202	-9.2626	0.0016281	0.16281		30.8493	excluded (poor KO efficiency)
														WT H30	9.53			_D21 pi_WT#H30_003.fcs	8.35 %	33.1 %	15.0 %								fl 5	TNIK loxP	30.0773	30.3385	30.2079	-10.1541	0.000877656	0.0877656		16.6298
														WT H11	8.28			_D21 pi_WT#H11_004.fcs	7.06 %	35.6 %	16.2 %								fl 6	TNIK loxP	30.5691	30.3962	30.4826	-10.5883	0.000649553	0.0649553		12.3077
														FF I1	13.93			_D21 pi_FF#I1_005.fcs	7.28 %	42.9 %	14.3 %								H2O	TNIK loxP	Undetermined
														FF I3	10.28			_D21 pi_FF#I3_006.fcs	6.22 %	29.6 %	14.6 %
														FF I10	12.73			_D21 pi_FF#I10_007.fcs	7.29 %	34.6 %	15.2 %
														FF I30	8.64			_D21 pi_FF#I30_008.fcs	5.73 %	36.7 %	12.3 %
														FF I11	8.68			_D21 pi_FF#I11_009.fcs	4.46 %	33.0 %	16.3 %								%_Tcf7+/Tcm gp33 CD8			%_Tcf7+/Tem gp33 CD8
														FF J1	12.33			_D21 pi_FF#J1_010.fcs	10.3 %	33.1 %	22.3 %								WT	Δ/Δ20		WT	Δ/Δ20
														FF N11	14.82			_D21 pi_FF#N11_011.fcs	12.9 %	27.6 %	11.6 %								59.7	excluded (poor KO efficiency)		16.6	excluded (poor KO efficiency)
														FF P3	13.87			_D21 pi_FF#P3_012.fcs	8.13 %	28.0 %	16.7 %								44.2	46.5		8.01	8.52
														FF P10	21.61			_D21 pi_FF#P10_013.fcs	13.9 %	30.4 %	13.7 %								58.6	excluded (poor KO efficiency)		13.8	excluded (poor KO efficiency)
														FF P30	8.11			_D21 pi_FF#P30_014.fcs	4.73 %	27.0 %	14.5 %								66.6	excluded (poor KO efficiency)		18.4	excluded (poor KO efficiency)
														FF P4	11.71			_D21 pi_FF#P4_015.fcs	5.45 %	21.4 %	9.83 %								67.7	65.3		19.4	14.9
																													56.6	39		14.6	9.54
														D42 LCMV - D16 POST TAMOX				%
														tierkenn	wbc				coi	coi/CD8+	coi/CD8+/gp33									cells of interest/Single Cells/CD8+/gp33+/Tcm | Freq. of Parent	cells of interest/Single Cells/CD8+/gp33+/Tcm/Tcf7+ Tcm | Freq. of Parent	cells of interest/Single Cells/CD8+/gp33+/Tem | Freq. of Parent	cells of interest/Single Cells/CD8+/gp33+/Tem/Tcf7+ Tem | Freq. of Parent
														TNIK(7) WT_H1	5.83			_D40 pi_WT#H1_001.fcs	3.84 %	23.5 %	11.5 %								post_WT 1_029.fcs	26.1 %	59.7 %	67.4 %	16.6 %
														TNIK(7) WT_H10	4.25			_D40 pi_WT#H10_002.fcs	1.93 %	23.4 %	11.5 %								post_WT 1_iso_030.fcs	30.4 %	0.67 %	62.5 %	0.024 %
														TNIK(7) WT_H30	6.19			_D40 pi_WT#H30_003.fcs	2.97 %	23.3 %	11.4 %								post_WT 2_031.fcs	24.6 %	44.2 %	67.5 %	8.01 %
														TNIK(7) WT_H11	4.9			_D40 pi_WT#H11_004.fcs	3.08 %	27.4 %	14.8 %								post_WT 2_iso_032.fcs	24.2 %	1.12 %	68.1 %	0.054 %
														TNIK(7) FF_I1	5.64			_D40 pi_FF#I1_005.fcs	4.29 %	24.7 %	13.0 %								post_WT 3_033.fcs	23.3 %	58.6 %	69.7 %	13.8 %
														TNIK(7) FF_I3	5.4			_D40 pi_FF#I3_006.fcs	1.89 %	23.2 %	14.3 %								post_WT 3_iso_034.fcs	26.4 %	4.31 %	66.6 %	0.27 %
														TNIK(7) FF_I10	4.95			_D40 pi_FF#I10_007.fcs	1.87 %	19.8 %	14.5 %								post_WT 4_035.fcs	25.2 %	66.6 %	66.9 %	18.4 %
														TNIK(7) FF_I30	4.45			_D40 pi_FF#I30_008.fcs	2.42 %	25.0 %	12.2 %								post_WT 4_iso_036.fcs	23.1 %	1.53 %	69.1 %	0.22 %
														TNIK(7) FF_I11	6.15			_D40 pi_FF#I11_009.fcs	2.77 %	25.1 %	15.9 %								post_WT 5_037.fcs	30.3 %	67.7 %	61.6 %	19.4 %
														TNIK(7) FF_J1	3.76			_D40 pi_FF#J1_010.fcs	1.96 %	20.3 %	12.8 %								post_WT 5_iso_038.fcs	29.4 %	7.16 %	62.9 %	0.41 %
														TNIK(7) FF_IP4	3.64			_D40 pi_FF#P4_011.fcs	1.30 %	17.1 %	6.94 %								post_WT 6_039.fcs	28.4 %	56.6 %	61.5 %	14.6 %
																													post_WT 6_iso_040.fcs	35.2 %	0.84 %	55.4 %	0.037 %
																													post_KO 1_041.fcs	excluded (poor KO efficiency)
														D59 LCMV - D32 POST TAMOX				%											post_KO 1_iso_042.fcs	excluded (poor KO efficiency)
														tierkenn	wbc				coi	coi/CD8	coi/CD8/gp33								post_KO 2_043.fcs	28.7 %	46.5 %	63.8 %	8.52 %
														WT H1	10.94			_D58 pi_WT#H1_027.fcs	6.74 %	35.2 %	9.28 %								post_KO 2_iso_044.fcs	23.5 %	4.20 %	70.3 %	0.12 %
														WT H10	13.69			_D58 pi_WT#H10_028.fcs	9.85 %	37.5 %	9.64 %								post_KO 3_045.fcs	excluded (poor KO efficiency)
														WT H30	10.29			_D58 pi_WT#H30_029.fcs	6.21 %	28.7 %	9.27 %								post_KO 3_iso_046.fcs	excluded (poor KO efficiency)
														WT H11	8.9			_D58 pi_WT#H11_030.fcs	9.42 %	32.0 %	12.2 %								post_KO 4_047.fcs	excluded (poor KO efficiency)
														FF I1	14.45			_D58 pi_FF#I1_031.fcs	14.1 %	33.8 %	12.5 %								post_KO 4_iso_048.fcs	excluded (poor KO efficiency)
														FF I3	7.89			_D58 pi_FF#I3_032.fcs	7.28 %	29.2 %	11.1 %								post_KO 5_049.fcs	25.8 %	65.3 %	66.6 %	14.9 %
														FF I10	10.9			_D58 pi_FF#I10_033.fcs	6.22 %	27.8 %	11.9 %								post_KO 5_iso_050.fcs	27.9 %	3.08 %	64.4 %	0.20 %
														FF I30	6.02			_D58 pi_FF#I30_034.fcs	4.31 %	37.1 %	9.30 %								post_KO 6_051.fcs	18.2 %	39.0 %	75.2 %	9.54 %
														FF I11	9.03			_D58 pi_FF#I11_035.fcs	3.98 %	29.0 %	11.3 %								post_KO 6_iso_052.fcs	24.2 %	4.67 %	68.5 %	0.49 %
														FF J1	7.6			_D58 pi_FF#J1_036.fcs	7.45 %	28.7 %	11.1 %
														FF P4	6.65			_D58 pi_FF#P4_037.fcs	5.18 %	29.9 %	7.08 %
														D91 LCMV - D64 POST TAMOX				%
														tierkenn	wbc				coi	coi/CD8	coi/CD8/gp33
														WT H1	7.9			d67 post Tamox_d87 post LCMV_WT H1_001.fcs	9.30 %	26.8 %	7.70 %
														WT H10	6.29			d67 post Tamox_d87 post LCMV_WT H10_002.fcs	8.98 %	28.4 %	7.38 %
														WT H30	8.73			d67 post Tamox_d87 post LCMV_WT H30_003.fcs	13.8 %	32.9 %	8.32 %
														WT H11	7.13			d67 post Tamox_d87 post LCMV_WT H11_004.fcs	9.82 %	30.4 %	8.37 %
														FF I1	11.48			d67 post Tamox_d87 post LCMV_FF I1_005.fcs	10.0 %	24.0 %	10.2 %
														FF I3	7.26			d67 post Tamox_d87 post LCMV_FF I3_006.fcs	5.72 %	23.5 %	9.33 %
														FF I10	7.67			d67 post Tamox_d87 post LCMV_FF I10_007.fcs	7.23 %	31.2 %	9.90 %
														FF I30	7.21			d67 post Tamox_d87 post LCMV_FF I30_008.fcs	8.34 %	33.0 %	7.10 %
														FF I11	7.27			d67 post Tamox_d87 post LCMV_FF I11_009.fcs	4.73 %	25.4 %	11.4 %
														FF J1	6.72			d67 post Tamox_d87 post LCMV_FF J1_010.fcs	5.36 %	28.5 %	8.78 %
														FF P4	8.49			d67 post Tamox_d87 post LCMV_FF P4_011.fcs	9.58 %	25.7 %	5.30 %

## Sheet: SuppFig4
Supp Fig 4a							Supp Fig 4b														Supp Fig 4c											Supp Fig 4e												Supp Fig 4f+g
Expression Value of Tnik Normalized by DESeq2. Related to Supplementary Figure 4a.							% Annexin+ cells / WT or KO p14 T cells														% BrdU+ cells / WT or KO p14 T cells											WT	KO	WT	KO										LCMV titer - day 6 p.i.				LCMV titer - day 60 p.i.
								WT p14				KO p14										WT p14				KO p14						MPEC		SLEC											pfu /organ [spleen]				pfu /organ [spleen]
							D3	3.59	2.57	2.78		3.35	3.64	5.23							D3	54	54.3	39.8	54.5	51	57.2	49	62.2			15.6	11.8	65.9	73.6										WT	KO			WT
Population Name	Population Long Name	Description	Tnik	Gene_Symbol			D7	6.48	7.21	10.1		9.47	10.3	13.5																		20.6	16.1	61.7	68.4										117660	30187.5			10
proB.CLP.BM	Bone Marrow Common Lymphoid Progenitor	6 week old C57BL/6J mice sorted on LIN-CD93+CD117+IL7Ra+CD45R-	61.6382	proB_CLP_BM			D10	4.17	7.63	4.9	5.77	21.5	13.7	12.5	13.4																	6.1	4.58	80.3	79										56439.4	27739.1			10
proB.FrA.BM	Bone Marrow Fr. A (Pre-Pro-B)	6 week old C57BL/6J mice sorted on LIN-CD93+CD117+IL7Ra+CD45R+	42.4881	proB_FrA_BM																		coi/CD8 | Freq. of Parent	coi/CD8/p14 | Freq. of Parent	coi/CD8/p14/KO | Freq. of Parent	coi/CD8/p14/KO/BrdU+ | Freq. of Parent	coi/CD8/p14/WT | Freq. of Parent	coi/CD8/p14/WT/BrdU+ | Freq. of Parent					21.9	16.6	60.7	68.6										40393.4	19222.2			10
proB.FrBC.BM	Bone Marrow Fr. BC (Pro-B)	6 week old C57BL/6J mice sorted on CD93+IgM-CD19+CD43+HSA+	11.1092	proB_FrBC_BM																	_SPL_3h incorp_BrdU #A1_002.fcs	0.119	0.521	0.433	0.51	0.422	0.54					25.1	22.9	55.6	60.9										75980	78411.8			10
B.FrE.BM	Bone Marrow Fr. E (newly formed B)	6 week old C57BL/6J mice sorted on CD93+IgM+CD19+CD43-HSA+	19.077	B_FrE_BM																	_SPL_3h incorp_BrdU #A2_003.fcs	0.095	0.399	0.433	0.572	0.428	0.543																		42014.1	59076.9
B.T1.Sp	Splenic T1	6 week old C57BL/6J mice sorted on CD19+CD45R+IgM++CD93+CD23-	3.1894	B_T1_Sp																	_SPL_3h incorp_BrdU #B1_004.fcs	0.104	0.425	0.358	0.49	0.61	0.398
B.T2.Sp	Spleinc T2	6 week old C57BL/6J mice sorted on CD19+CD45R+IgM++CD93+CD23+	20.1109	B_T2_Sp																	_SPL_3h incorp_BrdU #B2_005.fcs	0.086	0.405	0.371	0.622	0.621	0.545						coi/CD8+ | Freq. of Parent	coi/CD8+/AdTf | Freq. of Parent	coi/CD8+/AdTf/KO | Freq. of Parent	coi/CD8+/AdTf/KO/Q1: MPEC | Freq. of Parent	coi/CD8+/AdTf/KO/Q3: SLEC | Freq. of Parent	coi/CD8+/AdTf/WT | Freq. of Parent	coi/CD8+/AdTf/WT/Q1: MPEC | Freq. of Parent	coi/CD8+/AdTf/WT/Q3: SLEC | Freq. of Parent
B.T3.Sp	Splenic T3	6 week old C57BL/6J mice sorted on CD19+CD45R+IgM+CD93+CD23+	52.986	B_T3_Sp			Fow Data																									_D10_#un_005.fcs	0.48	0.0906	0.519	0.118	0.736	0.48	0.156	0.659
B.Sp	Splenic B cells	6 week old C57BL/6J mice sorted on CD19+Igm+TCRb-	23.3943	B_Sp							%																					_D10_#1_001.fcs	0.47	0.0899	0.461	0.161	0.684	0.536	0.206	0.617
B.Fem.Sp	Female Splenic B cells	6 week old C57BL/6J mice sorted on CD19+Igm+TCRb-	27.7472	B_Fem_Sp			D3					KO	KO Annexin	WT	WT Annexin																	_D10_#3_002.fcs	0.453	0.0152	0.547	0.0458	0.79	0.445	0.061	0.803							weight (g)	weight (g)
B.Fo.Sp	Splenic Follicular	6 week old C57BL/6J mice sorted on CD19+CD45R+IgM+CD93-CD23+CD43-CD5-	89.7758	B_Fo_Sp							coi/AdTf	coi/AdTf/KO p14	coi/AdTf/KO p14/KO AnnexinV+	coi/AdTf/WT p14	coi/AdTf/WT p14/WT AnnexinV+																	_D10_#10_003.fcs	0.542	0.136	0.499	0.166	0.686	0.5	0.219	0.607				Spleen D6		#index	total	Titer	factor x
B.MZ.Sp	Splenic Marginal Zone	6 week old C57BL/6J mice sorted on CD19+CD45R+IgM++CD93-CD23-CD21/35++	29.1633	B_MZ_Sp			_SPL_A1 AdCoTf_005.fcs				41.3 %	38.4 %	3.35 %	58.9 %	3.59 %																	_D10_#30_004.fcs	0.555	0.112	0.454	0.229	0.609	0.543	0.251	0.556
B.mem.Sp	Splenic Memory	6 week old C57BL/6J mice sorted on CD19+B220+IgD-Fas-CD38+IgG+	8.22102	B_mem_Sp			_SPL_B1 AdCoTf_006.fcs				13.1 %	57.4 %	3.64 %	39.2 %	2.57 %																																total SPL weight (mg)	Titer fragment
B.GC.CC.Sp	Splenic Germinal Center Centrocytes	6 week old C57BL/6J mice sorted on CD19+B220+IgD-Fas+CD38-CXCR4lo CD86hi	13.2142	B_GC_CC_Sp			_SPL_B2 AdCoTf_007.fcs				14.1 %	56.8 %	5.23 %	40.5 %	2.78 %																				KO	KO MPEC	KO SELC	WT	WT MPEC	WT SELC					WT	1	111	50	2.22
B.GC.CB.Sp	Splenic Germinal Center Centroblasts	6 week old C57BL/6J mice sorted on CD19+B220+IgD-Fas+CD38-CXCR4hi CD86lo	1.78314	B_GC_CB_Sp																																										2	149	66	2.26
B.PB.Sp	Splenic Plasmablasts	6 week old C57BL/6J BLIMP1-GFP mice sorted on GFPlo CD138+ MHCIIhi (dump: NK1.1- TCRb- Gr1- CD11b-)	5.35017	B_PB_Sp			D7				coi/AdTf	coi/AdTf/KO p14	coi/AdTf/KO p14/KO AnnexinV+	coi/AdTf/WT p14	coi/AdTf/WT p14/WT AnnexinV+																															3	154	61	2.52
B.PC.Sp	Splenic Plasma cells	6 week old C57BL/6J BLIMP1-GFP mice sorted on GFPhi CD138+ MHCIIlo (dump: NK1.1- TCRb- Gr1- CD11b-)	0.1	B_PC_Sp			_ST1 SPL_M1_019.fcs				0.397	0.493	0.0947	0.498	0.0648																															4	131	50	2.62
B.PC.BM	Bone Marrow Plasma cells	6 week old C57BL/6J BLIMP1-GFP mice sorted on GFPhi CD138+ MHCIIlo (dump: NK1.1- TCRb- Gr1- CD11b-)	51.7269	B_PC_BM			_ST1 SPL_M2_020.fcs				0.517	0.51	0.103	0.478	0.0721																															5	157	71	2.21
B1b.PC	Peritoneal B1b	6 week old C57BL/6J mice sorted on CD19+CD45R+IgM++CD93-CD23-CD43+CD5-	3.29396	B1b_PC			_ST1 SPL_M3_021.fcs				0.474	0.496	0.135	0.493	0.101																														KO	1	161	64	2.52
preT.DN1.Th	Thymic preT DN1	6 week old C57BL/6J mice sorted on Lin-(CD4,CD8,CD11b,CD11c,CD19,TCRb,TCRgd,NK1.1,Gr1,Ter119)CD44hiCD117hiCD25-/lo	132.852	preT_DN1_Th																																										2	174	69	2.52
preT.DN2a.Th	Thymic preT DN2a	6 week old C57BL/6J mice sorted on Lin-(CD4,CD8,CD11b,CD11c,CD19,TCRb,TCRgd,NK1.1,Gr1,Ter119)CD44hiCD117hiCD25hi	130.198	preT_DN2a_Th			D10				coi/AdTf	coi/AdTf/KO p14	coi/AdTf/KO p14/KO AnnexinV+	coi/AdTf/WT p14	coi/AdTf/WT p14/WT AnnexinV+																															3	173	72	2.4
preT.DN2b.Th	Thymic preT DN2b	6 week old C57BL/6J mice sorted on Lin-(CD4,CD8,CD11b,CD11c,CD19,TCRb,TCRgd,NK1.1,Gr1,Ter119)CD44hiCD117intCD25hi	171.772	preT_DN2b_Th			_ST1 SPL_M1_005.fcs				0.32 %	55.0 %	21.5 %	42.6 %	4.17 %																															4	172	68	2.53
preT.DN3.Th	Thymic preT DN3	6 week old C57BL/6J mice sorted on Lin-(CD4,CD8,CD11b,CD11c,CD19,TCRb,TCRgd,NK1.1,Gr1,Ter119)CD44-CD25hi	142.019	preT_DN3_Th			_ST1 SPL_M2_006.fcs				1.75 %	49.9 %	13.7 %	49.1 %	7.63 %																															5	160	65	2.46
T.DN4.Th	Thymic preT DN4	6 week old C57BL/6J mice sorted on Lin-(CD4,CD8,CD11b,CD11c,CD19,TCRb,TCRgd,NK1.1,Gr1,Ter119)CD44-CD25-CD28+	89.7059	T_DN4_Th			_ST1 SPL_M3_007.fcs				6.29 %	50.7 %	12.5 %	48.4 %	4.90 %
T.ISP.Th	Intermediate Single-Positive Thymocytes	6 week old C57BL/6J mice sorted on CD4-CD8+TCR-/loCD24hi	69.9823	T_ISP_Th			_ST1 SPL_M4_008.fcs				7.66 %	50.7 %	13.4 %	48.7 %	5.77 %
T.DP.Th	Double Positive Thymocytes	6 week old C57BL/6J mice sorted on SSCsmallCD4+CD8+TCRbloCD69-Dump-	527.346	T_DP_Th																																								Spleen D60		#index	total	Titer	factor x
T.4.Th	CD4+ Thymocytes	6 week old C57BL/6J mice sorted on CD4+CD8-TCRbhiCD24int-Dump-	1064.17	T_4_Th
T.4.Nve.Sp	Splenic Naive CD4+ T cells	6 week old C57BL/6J mice sorted on CD4+CD8-TCRbhiCD62LhiCD44loCD25-Dump-	794.235	T_4_Nve_Sp																																									WT;p14_A1	#1	80.8	25.8	3.13178
T.4.Nve.Fem.Sp	Female Splenic Naive CD4+ T cells	6 week old C57BL/6J mice sorted on CD4+CD8-TCRbhiCD62LhiCD44loCD25-Dump-	841.685	T_4_Nve_Fem_Sp																																									WT;p14_A3	#2	73.5	24.5	3
T.4.Sp.aCD3+CD40.18hr	Splenic Activated CD4+ Tcells, aCD3+CD40 18 hr	6 week old C57BL/6J mice sorted on CD4+CD8-TCRbhi-Dump-	157.961	T_4_Sp_aCD3+CD40_18hr																																									WT;p14_A10	#3	88.4	23.4	3.77778
T.8.Th	CD8+ Thymocytes	6 week old C57BL/6J mice sorted on CD4-CD8+TCRbhiCD24int-Dump-	961.179	T_8_Th																																									WT;p14_A30	#4	101.1	25.6	3.94922
T.8.Nve.Sp	Splenic Naive CD8+ T cells	6 week old C57BL/6J mice sorted on CD4+CD8-TCRbhiCD62LhiCD44loDump-	745.544	T_8_Nve_Sp																																									KO;p14_B1	#1	90.7	35.1	2.58405
T8.TN.P14.Sp	Splenic Triple Negative CD8+ P14 T cells	6 week old C57BL/6J mice sorted on CD8+CD44-CD4-MHCII-B220-Gr1-Ter119-	508.751	T8_TN_P14_Sp																																									KO;p14_B3	#2	92.5	25.4	3.64173
T8.TE.LCMV.d7.Sp	Splenic CD8+ Terminal Effector, LCMV d7	7 week old C57BL/6J mice sorted on CD4+CD8-TCRbhiCD62LhiCD44loDump-	344.671	T8_TE_LCMV_d7_Sp																																									KO;p14_B10	#3	93.8	23.7	3.95781
T8.MP.LCMV.d7.Sp	Splenic CD8+ Memory Precursor, LCMV d7	7 week old C57BL/6J mice sorted on CD8+KLRG1-CD127+CD45.1+CD4-MHCII-B220-Gr1-Ter119-	355.87	T8_MP_LCMV_d7_Sp																																									KO;p14_B30	#4	98.2	30.7	3.1987
T8.IEL.LCMV.d7.Gut	Gut IEL CD8+ , LCMV d7	7 week old C57BL/6J mice sorted on CD8+CD45.1+CD4-MHCII-B220-Gr1-	472.593	T8_IEL_LCMV_d7_Gut
T8.Tcm.LCMV.d180.Sp	Splenic CD8+ Central Memory, LCMV d180	32 week old C57BL/6J mice sorted on CD8+CD44+CD62L+CD45.1+CD4-MHCII-B220-Gr1-Ter119-	398.929	T8_Tcm_LCMV_d180_Sp
T8.Tem.LCMV.d180.Sp	Splenic CD8+ Effector Memory, LCMV d180	32 week old C57BL/6J mice sorted on CD8+KLRG1+CD127-CD45.1+CD4-MHCII-B220-Gr1-Ter119-	505.15	T8_Tem_LCMV_d180_Sp
Treg.4.25hi.Sp	Splenic CD25hi Tregs	6 week old C57BL/6J mice sorted on CD4+CD8-TCRbhiCD62LhiCD44loCD25hiDump-	805.473	Treg_4_25hi_Sp
Treg.4.FP3+.Nrplo.Co	Colonic FoxP3+ Nrplo Tregs	6 week old C57BL/6J mice sorted on Foxp3+CD4+TCRb+NrploDump	818.893	Treg_4_FP3+_Nrplo_Co
NKT.Sp	Splenic Natural Killer T cells	6 week old C57BL/6J mice sorted on [CD19-Gr1-Ter119-TCRgd-]TCRbMedCD1dTetramer(alphaGalCer)+	504.934	NKT_Sp
NKT.Sp.LPS.3hr	Splenic Natural Killer T cells, LPS 3hr	8 week old C57BL/6J mice sorted on [CD19-Gr1-Ter119-TCRgd-]TCRbMedCD1dTetramer(alphaGalCer)+	310.241	NKT_Sp_LPS_3hr
NKT.Sp.LPS.18hr	Splenic Natural Killer T cells, LPS 18hr	8 week old C57BL/6J mice sorted on [CD19-Gr1-Ter119-TCRgd-]TCRbMedCD1dTetramer(alphaGalCer)+	208.341	NKT_Sp_LPS_18hr
NKT.Sp.LPS.3d	Splenic Natural Killer T cells, LPS 3d	6 week old C57BL/6J mice sorted on [CD19-Gr1-Ter119-TCRgd-]TCRbMedCD1dTetramer(alphaGalCer)+	487.11	NKT_Sp_LPS_3d
NKT.19-8-TCRb+CD1daGalCerTet+.Lu	iNKT from Lung	6 week C57BL/6J sorted on PI-CD19-CD11b-CD45+TCRb+aGalCer-CD1dTetramer	511.516	NKT_19-8-TCRb+CD1daGalCerTet+_Lu
NKT.19-8-TCRb+CD1daGalCerTet+.Sp	Splenic iNKT	6 week C57BL/6J sorted on PI-CD19-CD11b-CD45+TCRb+aGalCer-CD1dTetramer	463.725	NKT_19-8-TCRb+CD1daGalCerTet+_Sp
NKT.19-8-TCRb+CD1daGalCerTet+.Th	Thymic iNKT	6 week C57BL/6J sorted on PI-CD45+CD8-CD19-TCRb+aGalCer-CD1dTetramer	337.418	NKT_19-8-TCRb+CD1daGalCerTet+_Th
NKT.19-8-TCRb+CD1daGalCerTet+.Lv	iNKT from Liver	6 week C57BL/6J sorted on PI-CD19-CD11b-CD45+TCRb+aGalCer-CD1dTetramer	455.367	NKT_19-8-TCRb+CD1daGalCerTet+_Lv
T.4.19-8-TCRb+.Sp	CD4 T Cell	6 week C57BL/6J sorted on PI-CD19-CD8-TCRb+CD4+	626.894	T_4_19-8-TCRb+_Sp
Tgd.g2+d17.24a+.Th	Vg2+ Scart2+ immature thymocytes	6 week old C57BL/6J mice sorted on TCRvg2+TCRd+CD24hiScart2+CD4-CD8-	818.912	Tgd_g2+d17_24a+_Th
Tgd.g2+d1.24a+.Th	Vg2+ Scart2- immature thymocytes	6 week old C57BL/6J mice sorted on TCRvg2+TCRd+CD24hiScart2-CD4-CD8-	644.344	Tgd_g2+d1_24a+_Th
Tgd.g1.1+d1.24a+.Th	Vg1.1+ Scart2- immature thymocytes	6 week old C57BL/6J mice sorted on TCRvg1.1+TCRd+CD24hiScart2-CD4-CD8-	528.75	Tgd_g1_1+d1_24a+_Th
Tgd.g2+d17.LN	Vg2+ CD27-.LN	6 week old C57BL/6J mice sorted on TCRvg2+TCRd+CD24-CD27-CD4-CD8-	557.595	Tgd_g2+d17_LN
Tgd.g2+d1.LN	Vg2+ CD27+.LN	6 week old C57BL/6J mice sorted on TCRvg2+TCRd+CD24-CD27+CD4-CD8-	602.709	Tgd_g2+d1_LN
Tgd.g1.1+d1.LN	Vg1.1+ CD27+.LN	6 week old C57BL/6J mice sorted on TCRvg1.1+TCRd+CD24-CD27+CD4-CD8-	660.602	Tgd_g1_1+d1_LN
Tgd.Sp	Total Splenic gdT cells	6 week old C57BL/6J mice sorted on TCRd+CD3+CD24-CD4-CD8-	661.62	Tgd_Sp
NK.27+11b-.Sp	Splenic CD27+ CD11b- Natural Killer	6 week old C57BL/6J mice sorted on CD3-CD19-NK1.1+ CD127-CD51-CD49a- DX5+CD11b-CD27+	737.166	NK_27-11b+_Sp
NK.27+11b+.Sp	Splenic CD27+ CD11b+ Natural Killer	6 week old C57BL/6J mice sorted on CD3-CD19-NK1.1+ CD127-CD51-CD49a- DX5+CD11b+CD27+	755.33	NK_27+11b-_Sp
NK.27-11b+.Sp	Splenic CD27- CD11b+ Natural Killer	6 week old C57BL/6J mice sorted on CD3-CD19-NK1.1+ CD127-CD51-CD49a- DX5+CD11b+CD27-	653.213	NK_27+11b+_Sp
NK.27+11b-.BM	Bone Marrow CD27+ CD11b- Natural Killer	6 week old C57BL/6J mice sorted on CD3-CD19-NK1.1+ CD127-CD51-CD49a- DX5+CD11b-CD27+	840.894	NK_27-11b+_BM
NK.27+11b+.BM	Bone Marrow CD27+ CD11b+ Natural Killer	6 week old C57BL/6J mice sorted on CD3-CD19-NK1.1+ CD127-CD51-CD49a- DX5+CD11b+CD27+	597.019	NK_27+11b-_BM
NK.27-11b+.BM	Bone Marrow CD27- CD11b+ Natural Killer	6 week old C57BL/6J mice sorted on CD3-CD19-NK1.1+ CD127-CD51-CD49a- DX5+CD11b+CD27-	682.985	NK_27+11b+_BM
ILC2.SI	ST2+ ILC2 siLP	6 week old C57BL/6J mice sorted on CD45+ CD3-CD19-CD127+KLRG1+ ST2+	468.641	ILC2_SI
ILC2.ST2-.SI	Small Intestine ST2- Innate Lymphoid Cell Type 2		636.536	ILC2_ST2-_SI
ILC3.NKp46-CCR6-.SI	Lamina Propia DN ILC3	6 week old C57BL/6J mice sorted on CD45lo CD3-CD19- NK1.1- Thy1+ NKp46- CCR6-	651.268	ILC3_NKp46-CCR6-_SI
ILC3.CCR6+.SI	Lamina Propia CCR6+ ILC3	6 week old C57BL/6J mice sorted on CD45lo CD3-CD19- NK1.1- Thy1+ NKp46- CCR6+	625.476	ILC3_CCR6+_SI
ILC3.NKp46+.SI	Lamina Propia NKp46+ ILC3	6 week old C57BL/6J mice sorted on CD45lo CD3-CD19- NK1.1- Thy1+ NKp46+ CCR6-	700.438	ILC3_NKp46+_SI
DC.8+.Sp	Spleenic CD8+	6 week old C57BL/6J mice sorted on CD45+ MHCII+ CD11c+ CD8+ CD4-	45.9987	DC_4+_Sp
DC.4+.Sp	Splenic CD4+	6 week old C57BL/6J mice sorted on CD45+ MHCII+ CD11c+ CD8- CD4+	2.69346	DC_8+_Sp
DC.pDC.Sp	Splenic Plasmacytoid	6 week old C57BL/6J mice sorted on CD45lo CD11b+	1.52516	DC_pDC_Sp
[truncated: 27 more columns]

[truncated: 2 more sheets: SuppFig5, SuppFig7]
